# Supplementary material for: Metallic bands in chevron-type polyacenes
Source: RSC Adv. 2020 Sep 14;10(56):33844–50. doi: 10.1039/d0ra06007k (PMC9528856; doi:10.1039/d0ra06007k)
Supplement: RA-010-D0RA06007K-s002 [file RA-010-D0RA06007K-s002.zip]

Archive with 45 entries (40 files):
- SI/
- SI/Molecules_SI.synctex.gz
- SI/Fig_S1.pdf
- __MACOSX/
- __MACOSX/SI/
- __MACOSX/SI/._Fig_S1.pdf
- SI/.DS_Store
- __MACOSX/SI/._.DS_Store
- SI/Molecules_SI.bib
- __MACOSX/SI/._Molecules_SI.bib
- SI/Fig_S4.pdf
- __MACOSX/SI/._Fig_S4.pdf
- SI/Molecules_SI.aux
- SI/Molecules_SI.log
- SI/Fig_S2_New.pdf
- __MACOSX/SI/._Fig_S2_New.pdf
- SI/head_foot/
- SI/head_foot/RSC_pub.pdf
- __MACOSX/SI/head_foot/
- __MACOSX/SI/head_foot/._RSC_pub.pdf
- SI/head_foot/.DS_Store
- __MACOSX/SI/head_foot/._.DS_Store
- SI/head_foot/LF.pdf
- __MACOSX/SI/head_foot/._LF.pdf
- SI/head_foot/header_bar1.pdf
- __MACOSX/SI/head_foot/._header_bar1.pdf
- SI/head_foot/header_bar2.png
- __MACOSX/SI/head_foot/._header_bar2.png
- SI/head_foot/header_bar2.pdf
- __MACOSX/SI/head_foot/._header_bar2.pdf
- SI/head_foot/header_bar2.tiff
- __MACOSX/SI/head_foot/._header_bar2.tiff
- SI/head_foot/RSC_LOGO_CMYK.pdf
- __MACOSX/SI/head_foot/._RSC_LOGO_CMYK.pdf
- __MACOSX/SI/._head_foot
- SI/Molecules_SI.tex
- __MACOSX/SI/._Molecules_SI.tex
- SI/rsc.bst
- __MACOSX/SI/._rsc.bst
- SI/Fig_S3_New.pdf
- __MACOSX/SI/._Fig_S3_New.pdf
- SI/Molecules_SI.out
- SI/Molecules_SI.bbl
- SI/Molecules_SI.pdf
- __MACOSX/SI/._Molecules_SI.pdf
