# Supplementary material for: Metallic bands in chevron-type polyacenes
Source: RSC Adv. 2020 Sep 14;10(56):33844–50. doi: 10.1039/d0ra06007k (PMC9528856; doi:10.1039/d0ra06007k)
Supplement: RA-010-D0RA06007K-s002 [file RA-010-D0RA06007K-s002.zip › SI/Molecules_SI.bib]

%------------------------------------------------------------------------------------------------------------------------------------
@article{GN07,
   author = {A. K. Geim and K. S. Novoselov},
   title = {The rise of graphene},
   journal = {Nat.\ Mater.},
   year = {2007},
   volume = {6},
   pages = {183--191}
}
%..........................New.....................
@article {GN04,
	author = {Novoselov, K. S. and Geim, A. K. and Morozov, S. V. and Jiang, D. and Zhang, Y. and Dubonos, S. V. and Grigorieva, I. V. and Firsov, A. A.},
	title = {Electric Field Effect in Atomically Thin Carbon Films},
	volume = {306},
	number = {5696},
	pages = {666--669},
	year = {2004},
	doi = {10.1126/science.1102896},
		issn = {0036-8075},
	journal = {Science}
}

@article {QHE2007,
	author = {Novoselov, K. S. and Jiang, Z. and Zhang, Y. and Morozov, S. V. and Stormer, H. L. and Zeitler, U. and Maan, J. C. and Boebinger, G. S. and Kim, P. and Geim, A. K.},
	title = {Room-Temperature Quantum Hall Effect in Graphene},
	volume = {315},
	number = {5817},
	pages = {1379--1379},
	year = {2007},
	journal = {Science}
}

@article {triangle_GND,
	author = {Su, Jie and Telychko, Mykola and Hu, Pan and Macam, Gennevieve and Mutombo, Pingo and Zhang, Hejian and Bao, Yang and Cheng, Fang and Huang, Zhi-Quan and Qiu, Zhizhan and Tan, Sherman J. R. and Lin, Hsin and Jel{\'\i}nek, Pavel and Chuang, Feng-Chuan and Wu, Jishan and Lu, Jiong},
	title = {Atomically precise bottom-up synthesis of π-extended [5]triangulene},
	volume = {5},
	number = {7},
	elocation-id = {eaav7717},
	year = {2019},
	doi = {10.1126/sciadv.aav7717},
	journal = {Science Advances}
}


@article{LYU11,
   author = {Ming Liu and Xiaobo Yin and Erick Ulin-Avila and Baisong Geng and Thomas Zentgraf and Long Ju and Feng Wang and Xiang Zhang},
   title = {A graphene-based broadband optical modulator},
   journal = {Nature},
   year = 2011,
   volume = 474,
   pages = {64--67}
}

@article{tetra2019,
author = {Sánchez-Sánchez, Carlos and Dienel, Thomas and Nicolaï, Adrien and Kharche, Neerav and Liang, Liangbo and Daniels, Colin and Meunier, Vincent and Liu, Junzhi and Feng, Xinliang and Müllen, Klaus and Sánchez-Valencia, Juan Ramón and Gröning, Oliver and Ruffieux, Pascal and Fasel, Roman},
title = {On-Surface Synthesis and Characterization of Acene-Based Nanoribbons Incorporating Four-Membered Rings},
journal = {Chemistry – A European Journal},
volume = {25},
number = {52},
pages = {12074-12082},
year = {2019}
}

@article{Correa2019,
  title = {Braiding of edge states in narrow zigzag graphene nanoribbons: Effects of third-neighbor hopping on transport and magnetic properties},
  author = {Correa, J. H. and Pezo, A. and Figueira, M. S.},
  journal = {Phys. Rev. B},
  volume = {98},
  issue = {4},
  pages = {045419},
  numpages = {11},
  year = {2018},
  month = {Jul},
  publisher = {American Physical Society},
}


@article{PPP2016,
  title = {Quasi one-dimensional band dispersion and surface metallization in long-range ordered polymeric wires},
  author = {Vasseur, Guillaume and Fagot-Revurat, Yannick and Sicot, Muriel and Kierren, Bertrand and Moreau, Luc and Malterre, Daniel and Cardenas, Luis and Galeotti, Gianluca and Lipton-Duffin, Josh and Rosei, Federico and Di Giovannantonio, Marco and Contini, Giorgio and Le Fèvre, Patrick and Bertran, François and Liang, Liangbo and Meunier, Vincent and Perepichka, Dmitrii F.},
  journal = {Nature Communications},
  volume = {7},
  issue = {1},
  pages = {10235},
  year = {2016},
}

@article{PA2019,
  title = {On-surface synthesis and characterization of individual polyacetylene chains},
  author = {Wang, Shiyong and Sun, Qiang and Gröning, Oliver and Widmer, Roland and Pignedoli, Carlo A. and Cai, Liangliang and Yu, Xin and Yuan, Bingkai and Li, Can and Ju, Huanxin and Zhu, Junfa and Ruffieux, Pascal and Fasel, Roman and Xu, Wei},
  journal = {Nature Chemistry},
  volume = {11},
  issue = {10},
  pages = {924},
  year = {2019},
}

@article{Delimiter2018,
author = {Ai, Qianxiang and Jarolimek, Karol and Mazza, Samuel and Anthony, John E. and Risko, Chad},
title = {Delimited Polyacenes: Edge Topology as a Tool To Modulate Carbon Nanoribbon Structure, Conjugation, and Mobility},
journal = {Chemistry of Materials},
volume = {30},
number = {3},
pages = {947-957},
year = {2018},
}


@article{GPOS2014,
  title = {Signature of the Dirac cone in the properties of linear oligoacenes},
  author = {Korytár, Richard and Xenioti, Dimitra and Schmitteckert, Peter and Alouani, Mébarek and Evers, Ferdinand},
    journal = {Nature Communications},
  volume = {5},
  issue = {1},
  pages = {5000},
  year = {2014},
}


@article{GPOS2019,
author = {van Setten, Michiel
J. and Xenioti, Dimitra and Alouani, Mébarek and Evers, Ferdinand and Korytár, Richard},
title = {Incommensurate Quantum Size Oscillations of Oligoacene Wires Adsorbed on Au(111)},
journal = {The Journal of Physical Chemistry C},
volume = {123},
number = {14},
pages = {8902-8907},
year = {2019},
}


@article{NFEGNR2019,
  title = {Graphene: Free electron scattering within an inverted honeycomb lattice},
  author = {Abd El-Fattah, Z. M. and Kher-Elden, M. A. and Piquero-Zulaica, I. and de Abajo, F. J. Garc\'{\i}a and Ortega, J. E.},
  journal = {Phys. Rev. B},
  volume = {99},
  issue = {11},
  pages = {115443},
  numpages = {8},
  year = {2019},
  month = {Mar},
  publisher = {American Physical Society},
}

@article{PEI2015,
title = {Simulation of angle-resolved photoemission spectra by approximating the final state by a plane wave: From graphene to polycyclic aromatic hydrocarbon molecules},
author = {Peter Puschnig and Daniel Lüftner},
journal = {Journal of Electron Spectroscopy and Related Phenomena},
volume = {200},
pages = {193 - 208},
year = {2015},
}

@article{GapZ2014,
title = {Signature of the Dirac cone in the properties of linear oligoacenes},
author = {Korytár, Richard and Xenioti, Dimitra and Schmitteckert, Peter and Alouani, Mébarek and Evers, Ferdinand},
journal = {Nature Communications},
volume = {5},
issue = {1},
pages = {5000},
year = {2014},
doi = {10.1038/ncomms6000},
}

@article{GapZ2019,
author = {van Setten, Michiel
J. and Xenioti, Dimitra and Alouani, Mébarek and Evers, Ferdinand and Korytár, Richard},
title = {Incommensurate Quantum Size Oscillations of Oligoacene Wires Adsorbed on Au(111)},
journal = {The Journal of Physical Chemistry C},
volume = {123},
number = {14},
pages = {8902-8907},
year = {2019},
}

%................................................................

@article{tetra2017,
author = {Sánchez-Sánchez, Carlos and Nicolaï, Adrien and Rossel, Frédéric and Cai, Jinming and Liu, Junzhi and Feng, Xinliang and Müllen, Klaus and Ruffieux, Pascal and Fasel, Roman and Meunier, Vincent},
title = {On-Surface Cyclization of ortho-Dihalotetracenes to Four- and Six-Membered Rings},
journal = {Journal of the American Chemical Society},
volume = {139},
number = {48},
pages = {17617-17623},
year = {2017},
    
}

}

@article{VVC12,
  author = {L. Vicarelli and M. S. Vitiello and D. Coquillat and A. Lombardo and A. C. Ferrari and W. Knap and M. Polini and V. Pellegrini and A. Tredicucci},
  title = {Graphene field-effect transistors as room-temperature terahertz detectors},
  journal = {Nat.\ Mater.},
  year = {2012},
  volume = {11},
  pages = {4176}
}

@article{FS10,
  author   = {F. Schwierz},
  title    = {Graphene transistors},
  journal  = {Nat.\ Nanotech.},
  volume   = 5,
  pages    = {487},
  year     = {2010}
}

@article{GWS1984,
  author   = {G. W. Semenoff},
  title    = {Condensed-Matter Simulation of a Three-Dimensional Anomaly},
  journal  = {Phys. Rev. Lett.},
  volume   = 53,
  pages    = {2449},
  year     = {1984}
}

@article{CGP09,
   author    = {A. H. {Castro Neto} and F. Guinea and N. M. R. Peres and K. S. Novoselov and A. K. Geim},
   title     = {The Electronic Properties of Graphene},
   journal   = RMP,
   year      = 2009,
   volume    = 81,
   pages     = {109}
}

@article{FRA12,
   author    = {Z. Fei and A. S. Rodin and G. O. Andreev and W. Bao and A. S. McLeod and M. Wagner and L. M. Zhang and Z. Zhao and M. Thiemens and G. Dominguez and M. M. Fogler and A. H. Castro Neto and C. N. Lau and F. Keilmann and D. N. Basov},
   title     = {Gate-Tuning of Graphene Plasmons Revealed by Infrared Nano-Imaging},
   journal   = {Nature},
   year      = 2012,
   volume    = 487,
   pages     = {82},
}

@article{paper196,
   author    = {J. Chen and M. Badioli and P. Alonso-Gonz\'alez and S. Thongrattanasiri and F. Huth and J. Osmond and M. Spasenovi\'c and A. Centeno and A. Pesquera and P. Godignon and A. {Zurutuza Elorza} and N. Camara and F. J. {Garc\'{\i}a de Abajo} and R. Hillenbrand and F. H. L. Koppens},
   title     = {Optical Nano-Imaging of Gate-Tunable Graphene Plasmons},
   journal   = {Nature},
   year      = 2012,
   volume    = 487,
   pages     = {77}
}

@article{MIK06,
  author   = {M. I. Katselson and K. S. Novoselov  and A. K. Geim},
  title    = {Chiral tunnelling and the Klein paradox in graphene},
  journal  = {Nat.\ Phys.},
  volume   = 2,
  pages    = {620},
  year     = {2006}
}

@article{FZW18,
  author   = {C. Forsythe and X. Zhou and K. Watanabe and T. Taniguchi and A. Pasupathy and P. Moon and M. Koshino and Ph. Kim and C. R. Dean},
  title    = {Band structure engineering of 2D materials using patterned dielectric superlattices},
  journal  = {Nat.\ Nanotech.},
  volume   = 13,
  pages    = {566},
  year     = {2018}
}

@article{YC18,
  author   = {Y. Cao and V. Fatemi and Sh. Fang and K. Watanabe and T. Taniguchi and E. Kaxiras and P. Jarillo-Herrero},
  title    = {Unconventional superconductivity in magic-angle graphene superlattices},
  journal  = {Nature},
  volume   = 556,
  pages    = {43},
  year     = {2018}
}

@article{MF96,
  author   = {M. Fujita and K. Wakabayashi and K. Nakada  and K. Kusakabe},
  title    = {Peculiar Localized State at Zigzag Graphite Edge},
  journal  = {J.\ Phys.\ Soc.\ Jpn.},
  volume   = 65,
  pages    = {1920},
  year     = {1996}
}

@article{KN96,
  author   = {K. Nakada and M. Fujita and G. Dresselhaus and M. S. Dresselhaus},
  title    = {Edge state in graphene ribbons: Nanometer size effect and edge shape dependence},
  journal  = PRB,
  volume   = 54,
  pages    = {17954},
  year     = {1996}
}

@article{JTL15,
  author   = {F. Joucken and Y. Tison and P. Le F\`evre and  A. Tejeda and A. Taleb-Ibrahimi and E. Conrad, V. Repain and C. Chacon and A. Bellec and Y. Girard and S. Rousset and J. Ghijsen and R. Sporken and H. Amara and F. Ducastelle and  J. Lagoute},
  title    = {Charge transfer and electronic doping in nitrogen-doped graphene},
  journal  = {Sci.\ Rep.},
  volume   = 5,
  pages    = {14564},
  year     = {2015}
}

@article{GRS08,
  author   = {I. Gierz and Ch. Riedl and U. Starke and Ch. R. Ast and K. Kern},
  title    = {Atomic Hole Doping of Graphene},
  journal  = NL,
  volume   = 8,
  pages    = {4603},
  year     = {2008}
}

@article{P10_3,
   author = {N. M. R. Peres},
   title = {Colloquium: The transport properties of graphene: An introduction},
   journal = RMP,
   year = {2010},
   volume = {82},
   pages = {2673}
}

@article{NYL08,
author = {Ni, Zhen Hua and Yu, Ting and Lu, Yun Hao and Wang, Ying Ying and Feng, Yuan Ping and Shen, Ze Xiang},
title = {Uniaxial Strain on Graphene: Raman Spectroscopy Study and Band-Gap Opening},
journal = {ACS\ Nano},
volume = 2,
pages = {2301},
year = {2008}
}

@article{CWN17,
author = {Conrad, Matthew and Wang, Feng and Nevius, Meredith and Jinkins, Katherine and Celis, Arlensiú and Narayanan Nair, Maya and Taleb-Ibrahimi, Amina and Tejeda, Antonio and Garreau, Yves and Vlad, Alina and Coati, Alessandro and Miceli, Paul F. and Conrad, Edward H.},
title = {Wide Band Gap Semiconductor from a Hidden 2D Incommensurate Graphene Phase},
journal = NL,
volume = 17,
pages = {341},
year = {2017}
}

@article{ZGF07,
   author    = {S. Y. Zhou and G. H. Gweon and A. V. Fedorov and P. N. First and W. A. {de Heer} and D. H. Lee and F. Guinea and A. H. {Castro Neto} and A. Lanzara},
   title     = {Substrate-induced bandgap opening in epitaxial graphene},
   journal   = {Nat.\ Mater.},
   year      = 2007,
   volume    = 6,
   pages     = {3288}
}

@article{VBH14,
  author   = {H. Vita and St. B\"ottcher and K. Horn and  E. N. Voloshina and R. E. Ovcharenko and Th. Kampen and A. Thissen and Yu. S. Dedkov},
  title    = {Understanding the origin of band gap formation in graphene on metals: graphene on Cu/Ir(111)},
  journal  = {Sci.\ Rep.},
  volume   = 4,
  pages    = {5704},
  year     = {2014}
}

@article{PRS12,
  author   = {M. Papagno and S. Rusponi and P. M. Sheverdyaeva and S. Vlaic and M. Etzkorn and D. Pacil\'e and P. Moras and C. Carbone and H. Brune},
  title    = {Large Band Gap Opening between Graphene Dirac Cones Induced by Na Adsorption onto an Ir Superlattice},
  journal  = {ACS\ Nano},
  volume   = 6,
  pages    = {199},
  year     = {2012}
}

@article{VMS12,
  author   = {A. Varykhalov and D. Marchenko and J. S\'anchez-Barriga and M. R. Scholz and B. Verberck and B. Trauzettel, T. O. Wehling and C. Carbone and and O. Rader},
  title    = {Intact Dirac Cones at Broken Sublattice Symmetry: Photoemission Study of Graphene on Ni and Co},
  journal  = PRX,
  volume   = 2,
  pages    = {041017},
  year     = {2012}
}

@article{CCC15,
  author   = {Yen-Chia Chen and Ting Cao and Chen Chen and Zahra Pedramrazi and Danny Haberer and Dimas G. de Oteyza and Felix R. Fischer and Steven G. Louie and Michael F. Crommie},
  title    = {Molecular bandgap engineering of bottom-up synthesized graphene nanoribbon heterojunctions},
  journal  = {Nat.\ Nanotech.},
  volume   = 10,
  pages    = {156},
  year     = {2015}
}

@article{DDU18,
author = {{Di Giovannantonio}, Marco and Deniz, Okan and Urgel, Jos\'e I. and Widmer, Roland and Dienel, Thomas and Stolz, Samuel and S\'anchez-S\'anchez, Carlos and Muntwiler, Matthias and Dumslaff, Tim and Berger, Reinhard and Narita, Akimitsu and Feng, Xinliang and M\"ullen, Klaus and Ruffieux, Pascal and Fasel, Roman},
title = {On-Surface Growth Dynamics of Graphene Nanoribbons: The Role of Halogen Functionalization},
journal = {ACS\ Nano},
volume = {12},
pages = {74},
year = {2018}
}

@article{BDR18,
author = {Bronner, Christopher and Durr, Rebecca A. and Rizzo, Daniel J. and Lee, Yea-Lee and Marangoni, Tomas and Kalayjian, Alin Miksi and Rodriguez, Henry and Zhao, William and Louie, Steven G. and Fischer, Felix R. and Crommie, Michael F.},
title = {Hierarchical On-Surface Synthesis of Graphene Nanoribbon Heterojunctions},
journal = {ACS Nano},
volume = {12},
pages = {2193},
year = {2018}
}

@article{GNR_junctions,
  author   = {O. Gr\"oning and Sh. Wang, X. Yao and C. A. Pignedoli and G. B. Barin and C. Daniels and  A. Cupo and V. Meunier and  X. Feng and A. Narita and  K. M\"ullen and  P. Ruffieux and R. Fasel},
  title    = {Engineering of robust topological quantum phases in graphene nanoribbons},
  journal  = {Nature},
  volume   = 560,
  pages    = {209},
  year     = {2018}
}

@book{carbon_2s,
  title={NIST X-ray Photoelectron Spectroscopy Database},
  series={NIST Standard Reference Database Number 20},
  year={2000},
  publisher={National Institute of Standards and Technology}
}

@article{GNR_junctions2,
  author   = {Daniel J. Rizzo and Gregory Veber and Ting Cao and Christopher Bronner and  Ting Chen and Fangzhou Zhao and Henry Rodriguez and Steven G. Louie and Michael F. Crommie and Felix R. Fischer},
  title    = {Topological band engineering of graphene nanoribbons},
  journal  = {Nature},
  volume   = 560,
  pages    = {204},
  year     = {2018}
}

@article{MVK18,
	author = {C{\'e}sar Moreno and Manuel Vilas-Varela and Bernhard Kretz and Aran Garcia-Lekue and Marius V. Costache and Markos Paradinas and Mirko Panighel and Gustavo Ceballos and Sergio O. Valenzuela and Diego Pe{\~n}a and Aitor Mugarza},
	title = {Bottom-up synthesis of multifunctional nanoporous graphene},
	volume = {360},
	pages = {199},
	year = {2018},
	journal = {Science}
}

@article{RCP12,
author = {Ruffieux, Pascal and Cai, Jinming and Plumb, Nicholas C. and Patthey, Luc and Prezzi, Deborah and Ferretti, Andrea and Molinari, Elisa and Feng, Xinliang and Müllen, Klaus and Pignedoli, Carlo A. and Fasel, Roman},
title = {Electronic Structure of Atomically Precise Graphene Nanoribbons},
journal = {ACS\ Nano},
volume = {6},
pages = {6930},
year = {2012}
}

@article{SUF18,
  author={Boris V. Senkovskiy and Dmitry Yu Usachov and Alexander V. Fedorov and Danny Haberer and Niels Ehlen and Felix R. Fischer and Alexander Gr\"uneis},
  title={Finding the hidden valence band of N  =  7 armchair graphene nanoribbons with angle-resolved photoemission spectroscopy},
  journal={2D\ Mater.},
  volume={5},
  pages={035007},
  year={2018}
}

@article{CGC18,
author = {Carbonell-Sanrom\'a, Eduard and Garcia-Lekue, Aran and Corso, Martina and Vasseur, Guillaume and Brandimarte, Pedro and Lobo-Checa, Jorge and de Oteyza, Dimas G. and Li, Jingcheng and Kawai, Shigeki and Saito, Shohei and Yamaguchi, Shigehiro and Ortega, J. Enrique and Sánchez-Portal, Daniel and Pascual, Jose Ignacio},
title = {Electronic Properties of Substitutionally Boron-Doped Graphene Nanoribbons on a Au(111) Surface},
journal = JPChC,
volume = {122},
pages = {16092},
year = {2018}
}

@article{MJH14,
  author   = {G. Z. Magda and X. Jin and I. Hagym\'asi and P. Vancs\'o and Z. Osv\'ath and  P. Nemes-Incze and Ch. Hwang and L. P. Bir\'o  and L. Tapaszt\'o},
  title    = {Room-temperature magnetic order on zigzag edges of narrow graphene nanoribbons},
  journal  = {Nature},
  volume   = 514,
  pages    = {608},
  year     = {2014}
}

@article{IGM10,
  author = {T. Ihn and J. G\"uttinger and F. Molitor and S. Schnez and E. Schurtenberger and A. Jacobsen and S. Hellm\"uller and T. Frey and S. Dr\"oscher and C. Stampfer and K. Ensslin},
  title = {Graphene Single-Electron Transistors},
  journal = {Mater.\ Today},
  volume = {13},
  pages = {44},
  year = {2010},
}

@article{LFB17,
  author   = {Juan Pablo Llinas and Andrew Fairbrother and Gabriela {Borin Barin} and Wu Shi and Kyunghoon Lee and Shuang Wu and Byung Yong Choi and Rohit Braganza and Jordan Lear and Nicholas Kau and Wonwoo Choi and Chen Chen and Zahra Pedramrazi and Tim Dumslaff and Akimitsu Narita and Xinliang Feng and Klaus M\"ullen and Felix Fischer and Alex Zettl and Pascal Ruffieux and Eli Yablonovitch and Michael Crommie and Roman Fasel and Jeffrey Bokor},
  title    = {Short-channel field-effect transistors with 9-atom and 13-atom wide graphene nanoribbons},
  journal  = {Nat.\ Commun.},
  volume   = 8,
  pages    = {633},
  year     = {2017}
}

@article{CNT16,
  author   = {A. Celis and M. N. Nair and A. Taleb-Ibrahimi and E. H. Conrad and C. Berger and W. A. de Heer and A. Tejeda},
  title    = {Graphene nanoribbons: fabrication, properties and devices},
  journal  = {J.\ Phys.\ D:\ Appl.\ Phys.},
  volume   = 49,
  pages    = {143001},
  year     = {2016}
}

@article{W1947,
   author    = {P. R. Wallace},
   title     = {The band theory of graphite},
   journal   = PR,
   year      = 1947,
   volume    = 71,
   pages     = {622--634}
}

@article{SCL06_2,
  title = {Half-metallic graphene nanoribbons},
  author = {Son, Y-W. and Cohen, Marvin L. and Louie, Steven G.},
  journal = {Nature},
  volume = {444},
  pages = {348},
  year = {2006}
}

@article{KED15,
  author   = {Amina Kimouche and Mikko M. Ervasti and Robert Drost and Simo Halonen and Ari Harju and Pekka M. Joensuu and Jani Sainio and Peter Liljeroth},
  title    = {Ultra-narrow metallic armchair graphene nanoribbons},
  journal  = {Nat.\ Commun.},
  volume   = 6,
  pages    = {10177},
  year     = {2015}
}

@article{MGC17,
author = {Merino-D\'{\i}ez, N. and Garcia-Lekue, A. and Carbonell-Sanrom\'a, E. and Li, J. and Corso, M. and Colazzo, L. and Sedona, F. and S\'anchez-Portal, D. and Pascual, J. I. and de Oteyza, D. G.},
title = {Width-Dependent Band Gap in Armchair Graphene Nanoribbons Reveals Fermi Level Pinning on Au(111)},
journal = {ACS\ Nano},
volume = {11},
pages = {11661},
year = {2017}
}

@article{STG15,
  title = {Electronic band dispersion of graphene nanoribbons via Fourier-transformed scanning tunneling spectroscopy},
  author = {S\"ode, Hajo and Talirz, Leopold and Gr\"oning, Oliver and Pignedoli, Carlo Antonio and Berger, Reinhard and Feng, Xinliang and M\"ullen, Klaus and Fasel, Roman and Ruffieux, Pascal},
  journal = PRB,
  volume = {91},
  pages = {045429},
  year = {2015}
}

@article{LCW14,
  author   = {Y.Y. Li and M.X. Chen and M. Weinert and  L. Li},
  title    = {Direct experimental determination of onset of electron–electron interactions in gap opening of zigzag graphene nanoribbons},
  journal  = {Nat.\ Commun.},
  volume   = 5,
  pages    = {4311},
  year     = {2014}
}

@book{K1987,
   author    = {C. Kittel},
   title     = {Quantum theory of solids},
   publisher = {Wiley},
   year      = 1987,
   address   = {New York}
}

@book{AM1976,
   author    = {N. W. Ashcroft and N. D. Mermin},
   title     = {Solid State Physics},
   publisher = {Harcourt College Publishers},
   year      = 1976,
   address   = {Philadelphia}
}

@article{SCL06,
  author = {Y. W. Son and M. L. Cohen and S. G. Louie},
  title  = {Energy gaps in graphene nanoribbons},
  journal= PRL,
  year   = 2006,
  volume = 97,
  pages  = {216803},
}

@article{paper030,
   author    = {A. Mugarza and A. Mascaraque and {V. P\'{e}rez-Dieste}
                   and V. Repain and S. Rousset
                   and F. J. {Garc\'{\i}a de Abajo} and J. E. Ortega},
   title     = {Electron confinement in surface states on a stepped gold surface revealed by angle-resolved photoemission},
   journal   = PRL,
   year      = 2001,
   volume    = 87,
   pages     = {107601}
}

@article{comm001,
  author   = {J. E: Ortega and F. J. {Garc\'{\i}a de Abajo}},
  title    = {Surface patterning: Self-assembly works for superlattices},
  journal  = {Nat.\ Nanotech.},
  volume   = 2,
  pages    = {601},
  year     = {2007}
}

@article{PLS17,
  author   = {I. Piquero-Zulaica and J. Lobo-Checa and A. Sadeghi and Z. M. {Abd El-Fattah} and Ch. Mitsui and T. Okamoto and R. Pawlak and T. Meier and A. Arnau and J. E. Ortega and J. Takeya and S. Goedecker and E. Meyer and Sh. Kawai},
  title    = {Precise engineering of quantum dot array coupling through their barrier widths},
  journal  = {Nat.\ Commun.},
  volume   = 8,
  pages    = {787},
  year     = {2017}
}

@article{paper170,
  author   = {D. Malterre and B. Kierren and Y. Fagot-Revurat and C. Didiot and F. J. {Garc\'{\i}a de Abajo} and F. Schiller and J. Cord\'on and J. E. Ortega},
  title    = {Symmetry breaking and gap opening in two-dimensional hexagonal lattices},
  journal  = NJP,
  volume   = 13,
  pages    = {013026},
  year     = {2011}
}

@article{paper175,
  author   = {Z. M. {Abd El-Fattah} and M. Matena and M. Corso and F. J. {Garc\'{\i}a de Abajo} and F. Schiller and J. E. Ortega},
  title    = {Lifshitz transition across the Ag/Cu(111) superlattice band gap tuned by interface doping},
  journal  = PRL,
  volume   = 107,
  pages    = {066803},
  year     = {2011}
}

@article{GMK12,
  author   = {K. K. Gomes and W. Mar and W. Ko and F. Guinea and H. C. Manoharan},
  title    = {Designer Dirac fermions and topological phases in molecular graphene},
  journal  = {Nature},
  volume   = 483,
  pages    = {306},
  year     = {2012}
}

@article{PL15,
author = {Peter Puschnig and Daniel L\"uftner},
title = {Simulation of angle-resolved photoemission spectra by approximating the final state by a plane wave: From graphene to polycyclic aromatic hydrocarbon molecules},
journal = {J.\ Electr.\ Spectrosc.\ Relat.\ Phenom.},
volume = {200},
pages = {193},
year = {2015}
}

@article{RRF13,
author = {A. A. Rybkina and A. G. Rybkin and A. V. Fedorov and D. Yu. Usachov and M. E. Yachmenev and D. E. Marchenko and O. Yu. Vilkov and A. V. Nelyubov and V. K. Adamchuk and A. M. Shikin},
title = {Interaction of graphene with intercalated Al: The process of intercalation and specific features of the electronic structure of the system},
journal = {Surf.\ Sci.},
volume = {609},
pages = {7},
year = {2013}
}

@article{DV15,
   author    = {Yuriy Dedkov and Elena Voloshina},
   title     = {Graphene growth and properties on metal substrates},
   journal   = {J.\ Phys.:\ Condens.\ Matter},
   year      = 2015,
   volume    = 27,
   pages     = {303002}
}

@article{KYJ13,
  title = {Quantum capacitance measurements of electron-hole asymmetry and next-nearest-neighbor hopping in graphene},
  author = {Kretinin, A. and Yu, G. L. and Jalil, R. and Cao, Y. and Withers, F. and Mishchenko, A. and Katsnelson, M. I. and Novoselov, K. S. and Geim, A. K. and Guinea, F.},
  journal = PRB,
  volume = {88},
  pages = {165427},
  year = {2013}
}

@article{RMT02,
   author    = {S. Reich and J. Maultzsch and C. Thomsen and P. Ordej\'on},
   title     = {Tight-binding description of graphene},
   journal   = PRB,
   year      = 2002,
   volume    = 66,
   pages     = {035412}
}

@article{FVH14,
  author   = {A. V. Fedorov and N. I. Verbitskiy and D. Haberer and C. Struzzi and L. Petaccia and D. Usachov and O. Y. Vilkov and D. V. Vyalikh and J. Fink and M. Knupfer and B. Büchner and A. Grüneis},
  title    = {Observation of a universal donor-dependent vibrational mode in graphene},
  journal  = {Nat.\ Commun.},
  volume   = 5,
  pages    = {3257},
  year     = {2014}
}

@article{ULO18,
 author   = {S\o{}ren Ulstrup and Paolo Lacovig and Fabrizio Orlando and Daniel Lizzit and Luca Bignardi and Matteo Dalmiglio and Marco Bianchi and Federico Mazzola and Alessandro Baraldi and Rosanna Larciprete and Philip Hofmann and Silvano Lizzit},
title = {Photoemission investigation of oxygen intercalated epitaxial graphene on Ru(0001)},
journal = {Surf.\ Sci.},
volume   = {} ,
pages    = {},
 url = {https://doi.org/10.1016/j.susc.2018.03.017},
year = {2018}
}

@article{VSS08,
  title = {Electronic and Magnetic Properties of Quasifreestanding Graphene on Ni},
  author = {Varykhalov, A. and S\'anchez-Barriga, J. and Shikin, A. M. and Biswas, C. and Vescovo, E. and Rybkin, A. and Marchenko, D. and Rader, O.},
  journal = PRL,
  volume = {101},
  pages = {157601},
  year = {2008}
}

@article{KPP11,
  title = {Graphene on Ir(111) characterized by angle-resolved photoemission},
  author = {Kralj, Marko and Pletikosi\'{c}, Ivo and Petrovi\'{c}, Marin and Pervan, Petar and Milun, Milorad and N'Diaye, Alpha T. and Busse, Carsten and Michely, Thomas and Fujii, Jun and Vobornik, Ivana},
  journal = PRB,
  volume = {84},
  pages = {075427},
  numpages = {8},
  year = {2011}
}

@article{BGW09,
  title = {Comparison of electronic structure and template function of single-layer graphene and a hexagonal boron nitride nanomesh on Ru(0001)},
  author = {Brugger, Thomas and G\"unther, Sebastian and Wang, Bin and Dil, J. Hugo and Bocquet, Marie-Laure and Osterwalder, J\"urg and Wintterlin, Joost and Greber, Thomas},
  journal = PRB,
  volume = {79},
  pages = {045407},
  year = {2009}
}

@article{BJN10,
  author   = {Richard Balog and Bjarke J\o{}rgensen and Louis Nilsson and Mie Andersen and Emile Rienks and Marco Bianchi and Mattia Fanetti and Erik L\au{}gsgaard and Alessandro Baraldi and Silvano Lizzit and Zeljko Sljivancanin and Flemming Besenbacher and Bj\o{}rk Hammer and Thomas G. Pedersen and Philip Hofmann and Liv Hornek\ae{}r},
  title    = {Bandgap opening in graphene induced by patterned hydrogen adsorption},
  journal  = {Nat.\ Mater.},
  volume   = 9,
  pages    = {315},
  year     = {2010}
}

@article{VFS16,
  author   = {Guillaume Vasseur and Yannick Fagot-Revurat and Muriel Sicot and Bertrand Kierren and Luc Moreau and Daniel Malterre and Luis Cardenas and Gianluca Galeotti and Josh Lipton-Duffin and Federico Rosei and Marco Di Giovannantonio and Giorgio Contini and Le F\`evre, Patrick and Fran\ifmmode \mbox{\c{c}}\else \c{c}\fi{}ois, Bertran and  Liangbo Liang and Vincent Meunier and Dmitrii F. Perepichka},
  title    = {Quasi one-dimensional band dispersion and surface metallization in long-range ordered polymeric wires},
  journal  = {Nat.\ Commun.},
  volume   = 7,
  pages    = {10235},
  year     = {2016}
}

@article{FWY16,
  author   = {P. Ruffieux and Sh. Wang and B. Yang and C. S\'anchez-S\'anchez and  J. Liu and Th. Dienel and L. Talirz and P. Shinde and C. A. Pignedoli and D. Passerone and T. Dumslaff and X. Feng and K. M\"ullen and R. Fasel},
  title    = {On-surface synthesis of graphene nanoribbons with zigzag edge topology},
  journal  = {Nature},
  volume   = 531,
  pages    = {489},
  year     = {2016}
}

@article{YCL08,
  title = {Magnetic Edge-State Excitons in Zigzag Graphene Nanoribbons},
  author = {Yang, Li and Cohen, Marvin L. and Louie, Steven G.},
  journal = PRL,
  volume = {101},
  pages = {186401},
  year = {2008}
}

@article{paper153,
author ={F. J. {Garc\'{\i}a de Abajo} and J. Cord\'on and M. Corso and F. Schiller and J. E. Ortega},
title  ={Lateral engineering of surface states: Towards surface-state nanoelectronics},
journal  ={Nanoscale},
year  ={2010},
volume  =2,
pages  ={717}
}

@article{paper301,
author = {Z. M. {Abd El-Fattah} and M. A. Kher-Elden and O. Yassin and M. M. El-Okr and J. E. Ortega and F. J. {Garc\'{\i}a de Abajo}},
title = {Electron refraction at lateral atomic interfaces},
journal = {Journal of Applied Physics},
volume = {122},
pages = {195306},
year = {2017}
}

@article{LAF18,
  author   = {D. Leykam and A. Andreanov and S. Flach},
  title    = {Ultra-narrow metallic armchair graphene nanoribbons},
  journal  = {Adv.\ Phys.:\ X},
  volume   = 3,
  pages    = {1473052},
  year     = {2018}
}

@article{ALD12,
  author={Eva Y Andrei and Guohong Li and Xu Du},
  title={Electronic properties of graphene: a perspective from scanning tunneling microscopy and magnetotransport},
  journal={Reports on Progress in Physics},
  volume={75},
  number={5},
  pages={056501},
  year={2012}
}

@article{Dimas2019,
author = {Clair, Sylvain and de Oteyza, Dimas G.},
title = {Controlling a Chemical Coupling Reaction on a Surface: Tools and Strategies for On-Surface Synthesis},
journal = {Chemical Reviews},
volume = {119},
number = {7},
pages = {4717-4776},
year = {2019},    
}

@article{Tri2019,
author = {Mishra, Shantanu and Beyer, Doreen and Eimre, Kristjan and Liu, Junzhi and Berger, Reinhard and Gröning, Oliver and Pignedoli, Carlo A. and Müllen, Klaus and Fasel, Roman and Feng, Xinliang and Ruffieux, Pascal},
title = {Synthesis and Characterization of π-Extended Triangulene},
journal = {Journal of the American Chemical Society},
volume = {141},
number = {27},
pages = {10621-10625},
year = {2019},
}


@article {5A09,
	author = {Gross, Leo and Mohn, Fabian and Moll, Nikolaj and Liljeroth, Peter and Meyer, Gerhard},
	title = {The Chemical Structure of a Molecule Resolved by Atomic Force Microscopy},
	volume = {325},
	number = {5944},
	pages = {1110--1114},
	year = {2009},
	journal = {Science}
}

@article{4PChevron2019,
author = {Fan, Qitang and Gottfried, J. Michael},
title = {Topology-Selective Ullmann Coupling on Metal Surfaces by Precursor Design and Adsorbate-Substrate Interaction: Towards the Control over Polymer versus Macrocycle Formation},
journal = {ChemPhysChem},
volume = {20},
number = {18},
pages = {2311-2316},
year = {2019}
}


@article{PPP2018,
author = {Piquero-Zulaica, Ignacio and Garcia-Lekue, Aran and Colazzo, Luciano and Krug, Claudio K. and Mohammed, Mohammed S. G. and Abd El-Fattah, Zakaria M. and Gottfried, J. Michael and de Oteyza, Dimas G. and Ortega, J. Enrique and Lobo-Checa, Jorge},
title = {Electronic Structure Tunability by Periodic meta-Ligand Spacing in One-Dimensional Organic Semiconductors},
journal = {ACS Nano},
volume = {12},
number = {10},
pages = {10537-10544},
year = {2018},
doi = {10.1021/acsnano.8b06536},
}


@article{MolJun2017,
author = {Sánchez-Sánchez, Carlos and Nicolaï, Adrien and Rossel, Frédéric and Cai, Jinming and Liu, Junzhi and Feng, Xinliang and Müllen, Klaus and Ruffieux, Pascal and Fasel, Roman and Meunier, Vincent},
title = {On-Surface Cyclization of ortho-Dihalotetracenes to Four- and Six-Membered Rings},
journal = {Journal of the American Chemical Society},
volume = {139},
number = {48},
pages = {17617-17623},
year = {2017},
doi = {10.1021/jacs.7b10026},
}

@article{MolJun2019,
author = {Sánchez-Sánchez, Carlos and Dienel, Thomas and Nicolaï, Adrien and Kharche, Neerav and Liang, Liangbo and Daniels, Colin and Meunier, Vincent and Liu, Junzhi and Feng, Xinliang and Müllen, Klaus and Sánchez-Valencia, Juan Ramón and Gröning, Oliver and Ruffieux, Pascal and Fasel, Roman},
title = {On-Surface Synthesis and Characterization of Acene-Based Nanoribbons Incorporating Four-Membered Rings},
journal = {Chemistry – A European Journal},
volume = {25},
number = {52},
pages = {12074-12082},
year = {2019}
}

@article{MolJun2019_2,
author = {Sánchez-Grande, Ana and de la Torre, Bruno and Santos, José and Cirera, Borja and Lauwaet, Koen and Chutora, Taras and Edalatmanesh, Shayan and Mutombo, Pingo and Rosen, Johanna and Zbořil, Radek and Miranda, Rodolfo and Björk, Jonas and Jelínek, Pavel and Martín, Nazario and Écija, David},
title = {On-Surface Synthesis of Ethynylene-Bridged Anthracene Polymers},
journal = {Angewandte Chemie International Edition},
volume = {58},
number = {20},
pages = {6559-6563},
year = {2019}
}

@article{Polyac2019,
author = {Wang, Shiyong and Sun, Qiang and Gröning, Oliver and Widmer, Roland and Pignedoli, Carlo A. and Cai, Liangliang and Yu, Xin and Yuan, Bingkai and Li, Can and Ju, Huanxin and Zhu, Junfa and Ruffieux, Pascal and Fasel, Roman and Xu, Wei},
title = {On-surface synthesis and characterization of individual polyacetylene chains},
journal = {Nature Chemistry},
volume = {11},
number = {10},
pages = {924},
year = {2019}
}


@article{Decacene2017,
author = {Krüger, Justus and García, Fátima and Eisenhut, Frank and Skidin, Dmitry and Alonso, José M. and Guitián, Enrique and Pérez, Dolores and Cuniberti, Gianaurelio and Moresco, Francesca and Peña, Diego},
title = {Decacene: On-Surface Generation},
journal = {Angewandte Chemie International Edition},
volume = {56},
number = {39},
pages = {11945-11948},
year = {2017}
}

@article{HAcenes2018,
author = {Zuzak, Rafal and Dorel, Ruth and Kolmer, Marek and Szymonski, Marek and Godlewski, Szymon and Echavarren, Antonio M.},
title = {Higher Acenes by On-Surface Dehydrogenation: From Heptacene to Undecacene},
journal = {Angewandte Chemie International Edition},
volume = {57},
number = {33},
pages = {10500-10505},
year = {2018}
}


@article{HAcenes2_2018,
author = {Krüger, Justus and Eisenhut, Frank and Skidin, Dmitry and Lehmann, Thomas and Ryndyk, Dmitry A. and Cuniberti, Gianaurelio and García, Fátima and Alonso, José M. and Guitián, Enrique and Pérez, Dolores and Peña, Diego and Trinquier, Georges and Malrieu, Jean-Paul and Moresco, Francesca and Joachim, Christian},
title = {Electronic Resonances and Gap Stabilization of Higher Acenes on a Gold Surface},
journal = {ACS Nano},
volume = {12},
number = {8},
pages = {8506-8511},
year = {2018},
}
}


@article{HAcenes2019,
author = {Urgel, JoséI. and Mishra, Shantanu and Hayashi, Hironobu and Wilhelm, Jan and Pignedoli, Carlo A. and Di Giovannantonio, Marco and Widmer, Roland and Yamashita, Masataka and Hieda, Nao and Ruffieux, Pascal and Yamada, Hiroko and Fasel, Roman},
title = {On-surface light-induced generation of higher acenes and elucidation of their open-shell character},
journal = {Nature Communications},
volume = {10},
number = {1},
pages = {861},
year = {2019}
}

@article{Nanoflakes2020,
  title = {Uncovering the Triplet Ground State of Triangular Graphene Nanoflakes Engineered with Atomic Precision on a Metal Surface},
  author = {Li, Jingcheng and Sanz, Sofia and Castro-Esteban, Jesus and Vilas-Varela, Manuel and Friedrich, Niklas and Frederiksen, Thomas and Pe\~na, Diego and Pascual, Jose Ignacio},
  journal = {Phys. Rev. Lett.},
  volume = {124},
  issue = {17},
  pages = {177201},
  numpages = {6},
  year = {2020},
  month = {Apr},
  publisher = {American Physical Society},
  doi = {10.1103/PhysRevLett.124.177201},
}

@article{nanographene2020,
  title = {Topological frustration induces unconventional magnetism in a nanographene},
  author = {Mishra, Shantanu and Beyer, Doreen and Eimre, Kristjan and Kezilebieke, Shawulienu and Berger, Reinhard and Gröning, Oliver and Pignedoli, Carlo A. and Müllen, Klaus and Liljeroth, Peter and Ruffieux, Pascal and Feng, Xinliang and Fasel, Roman},
  journal = {Nature Nanotechnology},
  volume = {15},
  issue = {1},
  pages = {22-28},
  year = {2020},
  doi = {10.1038/s41565-019-0577-9},
}

@article{VB_B-7AGNR2,
author = {Senkovskiy, Boris V. and Usachov, Dmitry Yu. and Fedorov, Alexander V. and Marangoni, Tomas and Haberer, Danny and Tresca, Cesare and Profeta, Gianni and Caciuc, Vasile and Tsukamoto, Shigeru and Atodiresei, Nicolae and Ehlen, Niels and Chen, Chaoyu and Avila, José and Asensio, Maria C. and Varykhalov, Andrei Yu. and Nefedov, Alexei and W{\"{o}}ll, Christof and Kim, Timur K. and Hoesch, Moritz and Fischer, Felix R. and Gr{\"{u}}neis, Alexander},
title = {Boron-Doped Graphene Nanoribbons: Electronic Structure and Raman Fingerprint},
journal = {ACS\ Nano},
volume = {XX},
pages = {in press},
year = {2018}
}


@article{AGNR5,
author = {Lawrence, James and Brandimarte, Pedro and Berdonces-Layunta, Alejandro and Mohammed, Mohammed S. G. and Grewal, Abhishek and Leon, Christopher C. and Sánchez-Portal, Daniel and de Oteyza, Dimas G.},
title = {Probing the Magnetism of Topological End States in 5-Armchair Graphene Nanoribbons},
journal = {ACS Nano},
volume = {14},
number = {4},
pages = {4499-4508},
year = {2020},
}


@article{SOMO1,
author = {Kahan, Rachel J. and Crossley, Daniel L. and Cid, Jessica and Radcliffe, James E. and Ingleson, Michael J.},
title = {Synthesis, Characterization, and Functionalization of 1-Boraphenalenes},
journal = {Angewandte Chemie International Edition},
volume = {57},
number = {27},
pages = {8084-8088},
keywords = {aromaticity, boron, borylation, phenalenyl, polycyclic aromatic hydrocarbons},
doi = {10.1002/anie.201803180},
year = {2018}
}

@article{SOMO2,
  title={Recent Advances in the Chemistry of Phenalenyl},
  author={Kazuyuki Uchida and Takashi Kubo},
  journal={Journal of Synthetic Organic Chemistry, Japan},
  volume={74},
  number={11},
  pages={1069-1077},
  year={2016},
  doi={10.5059/yukigoseikyokaishi.74.1069}
}

@Article{SOMO3,
author ={Cui, Zhong-hua and Gupta, Abhinav and Lischka, Hans and Kertesz, Miklos},
title  ={Concave or convex π-dimers: the role of the pancake bond in substituted phenalenyl radical dimers},
journal  ={Phys. Chem. Chem. Phys.},
year  ={2015},
volume  ={17},
issue  ={37},
pages  ={23963-23969},
publisher  ={The Royal Society of Chemistry},
doi  ={10.1039/C5CP03759J}
}


@article{synthesis1,
author = {Dorel, Ruth and Echavarren, Antonio M.},
title = {From Palladium to Gold Catalysis for the Synthesis of Crushed Fullerenes and Acenes},
journal = {Accounts of Chemical Research},
volume = {52},
number = {7},
pages = {1812-1823},
year = {2019},
doi = {10.1021/acs.accounts.9b00227}
}

@article{synthesis2,
author = {Sánchez-Sánchez, Carlos and Nicolaï, Adrien and Rossel, Frédéric and Cai, Jinming and Liu, Junzhi and Feng, Xinliang and Müllen, Klaus and Ruffieux, Pascal and Fasel, Roman and Meunier, Vincent},
title = {On-Surface Cyclization of ortho-Dihalotetracenes to Four- and Six-Membered Rings},
journal = {Journal of the American Chemical Society},
volume = {139},
number = {48},
pages = {17617-17623},
year = {2017},
doi = {10.1021/jacs.7b10026}
}

@article{synthesis3,
title = {Steering a cycloaddition reaction via the surface structure},
journal = {Surface Science},
volume = {678},
pages = {194 - 200},
year = {2018},
doi = {https://doi.org/10.1016/j.susc.2018.05.014},
author = {Matthias Koch and Marie Gille and Stefan Hecht and Leonhard Grill},
}

@article{synthesis4,
author = {Sánchez-Sánchez, Carlos and Dienel, Thomas and Nicolaï, Adrien and Kharche, Neerav and Liang, Liangbo and Daniels, Colin and Meunier, Vincent and Liu, Junzhi and Feng, Xinliang and Müllen, Klaus and Sánchez-Valencia, Juan Ramón and Gröning, Oliver and Ruffieux, Pascal and Fasel, Roman},
title = {On-Surface Synthesis and Characterization of Acene-Based Nanoribbons Incorporating Four-Membered Rings},
journal = {Chemistry – A European Journal},
volume = {25},
number = {52},
pages = {12074-12082},
doi = {10.1002/chem.201901410},
year = {2019}
}

@article{synthesis5,
author = {Lin, Tao and Zhang, Liding and Björk, Jonas and Chen, Zhi and Ruben, Mario and Barth, Johannes V. and Klappenberger, Florian},
title = {Terminal Alkyne Coupling on a Corrugated Noble Metal Surface: From Controlled Precursor Alignment to Selective Reactions},
journal = {Chemistry – A European Journal},
volume = {23},
number = {62},
pages = {15588-15593},
doi = {10.1002/chem.201701735},
year = {2017}
}

@Article{synthesis6,
author ={Liu, Jia and Ruffieux, Pascal and Feng, Xinliang and Müllen, Klaus and Fasel, Roman},
title  ={Cyclotrimerization of arylalkynes on Au(111)},
journal  ={Chem. Commun.},
year  ={2014},
volume  ={50},
issue  ={76},
pages  ={11200-11203},
publisher  ={The Royal Society of Chemistry},
doi  ={10.1039/C4CC02859G},
}

@article{topology1,
author = {Sun, Qiang and Gröning, Oliver and Overbeck, Jan and Braun, Oliver and Perrin, Mickael L. and Borin Barin, Gabriela and El Abbassi, Maria and Eimre, Kristjan and Ditler, Edward and Daniels, Colin and Meunier, Vincent and Pignedoli, Carlo A. and Calame, Michel and Fasel, Roman and Ruffieux, Pascal},
title = {Massive Dirac Fermion Behavior in a Low Bandgap Graphene Nanoribbon Near a Topological Phase Boundary},
journal = {Advanced Materials},
volume = {32},
number = {12},
pages = {1906054},
doi = {10.1002/adma.201906054},
year = {2020}
}

@article{topology2,
  title = {Tailoring topological order and $\pi$-conjugation to engineer quasi-metallic polymers},
  author = {Cirera, Borja and Sánchez-Grande, Ana and de la Torre, Bruno and Santos, José and Edalatmanesh, Shayan and Rodríguez-Sánchez, Eider and Lauwaet, Koen and Mallada, Benjamin and Zbořil, Radek and Miranda, Rodolfo and Gröning, Oliver and Jelínek, Pavel and Martín, Nazario and Ecija, David},
  journal = {Nature Nanotechnology},
  volume = {},
  issue = {},
  pages = {},
  year = {2020},
  doi = {10.1038/s41565-020-0668-7},
}

@article{Polyacet_DFT,
	doi = {10.1209/0295-5075/77/37006},
	year = 2007,
	month = {jan},
	publisher = {{IOP} Publishing},
	volume = {77},
	number = {3},
	pages = {37006},
	author = {S. J Luo and G. Y Guo and A Laref},
	title = {A first-principles study of electronic and magnetic properties of a quasi-one-dimensional organic ferromagnet},
	journal = {Europhysics Letters ({EPL})},
}

@article{SSH,
  title = {Solitons in Polyacetylene},
  author = {Su, W. P. and Schrieffer, J. R. and Heeger, A. J.},
  journal = {Phys. Rev. Lett.},
  volume = {42},
  issue = {25},
  pages = {1698--1701},
  numpages = {0},
  year = {1979},
  month = {Jun},
  publisher = {American Physical Society},
  doi = {10.1103/PhysRevLett.42.1698},
}

@article{Crommie2020,
  author   = {Daniel J. Rizzo and Gregory Veber and Jingwei Jiang and Ryan McCurdy and Ting Cao and Christopher Bronner and  Ting Chen and Steven G. Louie and Felix R. Fischer and Michael F. Crommie},
  title    = {Inducing Metallicity in Graphene Nanoribbons via Zero-Mode Superlattices},
  journal  = {Science},
  volume   = {in press},
  pages    = {},
  year     = {2020}
}

@article{triangulene2020,
author = {Ravat, Prince and Blacque, Olivier and Juríček, Michal},
title = {Benzo[cd]triangulene: A Spin 1/2 Graphene Fragment},
journal = {J.\ O.\ Chem.},
volume = {85},
number = {1},
pages = {92-100},
year = {2020},
doi = {10.1021/acs.joc.9b02163},
}

@article{Dodecacene2020,
author = {Eisenhut, Frank and Kühne, Tim and García, Fátima and Fernández, Saleta and Guitián, Enrique and Pérez, Dolores and Trinquier, Georges and Cuniberti, Gianaurelio and Joachim, Christian and Peña, Diego and Moresco, Francesca},
title = {Dodecacene Generated on Surface: Reopening of the Energy Gap},
journal = {ACS Nano},
volume = {14},
number = {1},
pages = {1011-1017},
year = {2020},
doi = {10.1021/acsnano.9b08456},
}

@article{Yazyev2010,
	doi = {10.1088/0034-4885/73/5/056501},
	year = 2010,
	month = {apr},
	publisher = {{IOP} Publishing},
	volume = {73},
	number = {5},
	pages = {056501},
	author = {Oleg V Yazyev},
	title = {Emergence of magnetism in graphene materials and nanostructures},
	journal = {Reports on Progress in Physics},
}

@Inbook{Yazyev2016,
author={Yazyev, Oleg V.},
editor={Esquinazi, Pablo D.},
title={Theory of Magnetism in Graphitic Materials},
bookTitle={Basic Physics of Functionalized Graphite},
year={2016},
publisher={Springer International Publishing},
address={Cham},
pages={1-24},
isbn={978-3-319-39355-1},
doi={10.1007/978-3-319-39355-1_1},
}

@article{Nonacene16,
author = {Huang, Rui and Phan, Hoa and Herng, Tun Seng and Hu, Pan and Zeng, Wangdong and Dong, Shao-qiang and Das, Soumyajit and Shen, Yongjia and Ding, Jun and Casanova, David and Wu, Jishan},
title = {Higher Order π-Conjugated Polycyclic Hydrocarbons with Open-Shell Singlet Ground State: Nonazethrene versus Nonacene},
journal = {Journal of the American Chemical Society},
volume = {138},
number = {32},
pages = {10323-10330},
year = {2016},
doi = {10.1021/jacs.6b06188},
}

@article{gap_exp,
	doi = {10.1088/0953-8984/23/45/455501},
	year = 2011,
	month = {oct},
	publisher = {{IOP} Publishing},
	volume = {23},
	number = {45},
	pages = {455501},
	author = {Andr{\'{e}} Leit{\~{a}}o Botelho and Yongwoo Shin and Minghai Li and Lili Jiang and Xi Lin},
	title = {Unified Hamiltonian for conducting polymers},
	journal = {Journal of Physics: Condensed Matter},
}

@article{GW,
  title = {Quasiparticle Energies and Band Gaps in Graphene Nanoribbons},
  author = {Yang, Li and Park, Cheol-Hwan and Son, Young-Woo and Cohen, Marvin L. and Louie, Steven G.},
  journal = {Phys. Rev. Lett.},
  volume = {99},
  issue = {18},
  pages = {186801},
  numpages = {4},
  year = {2007},
  month = {Nov},
  publisher = {American Physical Society},
  doi = {10.1103/PhysRevLett.99.186801},
  url = {https://link.aps.org/doi/10.1103/PhysRevLett.99.186801}
}


@article{PAHs2012,
	Author = {Sun, Zhe and Wu, Jishan},
	Doi = {10.1039/C1JM14786B},
	Issue = {10},
	Journal = {J. Mater. Chem.},
	Pages = {4151-4160},
	Publisher = {The Royal Society of Chemistry},
	Title = {Open-shell polycyclic aromatic hydrocarbons},
	Volume = {22},
	Year = {2012},
}


@article{PAHs2018,
	Author = {Mishra, Shantanu and Lohr, Thorsten G. and Pignedoli, Carlo A. and Liu, Junzhi and Berger, Reinhard and Urgel, Jos{\'e} I. and M{\"u}llen, Klaus and Feng, Xinliang and Ruffieux, Pascal and Fasel, Roman},
	Doi = {10.1021/acsnano.8b07225},
	Journal = {ACS Nano},
	Note = {PMID: 30395436},
	Number = {12},
	Pages = {11917-11927},
	Title = {Tailoring Bond Topologies in Open-Shell Graphene Nanostructures},
	Volume = {12},
	Year = {2018},
}


@article{PAHs2020,
	Author = {Liu, Junzhi and Feng, Xinliang},
	Doi = {10.1002/anie.202008838},
	Issn = {1433-7851},
	Journal = {Angewandte Chemie (International ed. in English)},
	Month = {July},
	Title = {Synthetic Tailoring of Graphene Nanostructures with Zigzag-Edged Topologies: Progress and Perspectives},
	Year = {2020},

}
