# Supplementary material for: Metallic bands in chevron-type polyacenes
Source: RSC Adv. 2020 Sep 14;10(56):33844–50. doi: 10.1039/d0ra06007k (PMC9528856; doi:10.1039/d0ra06007k)
Supplement: RA-010-D0RA06007K-s002 [file RA-010-D0RA06007K-s002.zip › SI/Molecules_SI.aux]

\relax 
\providecommand\hyper@newdestlabel[2]{}
\providecommand\HyperFirstAtBeginDocument{\AtBeginDocument}
\HyperFirstAtBeginDocument{\ifx\hyper@anchor\@undefined
\global\let\oldcontentsline\contentsline
\gdef\contentsline#1#2#3#4{\oldcontentsline{#1}{#2}{#3}}
\global\let\oldnewlabel\newlabel
\gdef\newlabel#1#2{\newlabelxx{#1}#2}
\gdef\newlabelxx#1#2#3#4#5#6{\oldnewlabel{#1}{{#2}{#3}}}
\AtEndDocument{\ifx\hyper@anchor\@undefined
\let\contentsline\oldcontentsline
\let\newlabel\oldnewlabel
\fi}
\fi}
\global\let\hyper@last\relax 
\gdef\HyperFirstAtBeginDocument#1{#1}
\providecommand\HyField@AuxAddToFields[1]{}
\providecommand\HyField@AuxAddToCoFields[2]{}
\citation{Correa2019}
\citation{Nonacene16}
\citation{Correa2019}
\citation{Nonacene16}
\babel@aux{english}{}
\@writefile{toc}{\contentsline {section}{\numberline {1}\bf  {Band Structure of 6P Molecule from EPWE and Quantized 3-AGNR}}{1}{section.1}\protected@file@percent }
\@writefile{lof}{\contentsline {figure}{\numberline {1}{\ignorespaces \textbf  {p-Sexiphenyl vs. 3-AGNR:} (A) EPWE calculated band structure for 6P molecule, namely $p$-Sexiphenyl. (B) EPWE calculated band structure for $n$-poly(para-phenylene) or 3-AGNR (grey). The molecular levels (blue) are obtained by slicing the 3-AGNR band structure at the momenta marked by green dashed lines [$\pi $/$(n+1)$$d$], where $n$ = 6 is the number of fused phenyl rings and $d$ is the periodicity along 3-AGNR axis (3$\times $1.42 ~\r A). }}{1}{figure.1}\protected@file@percent }
\newlabel{Figure_S1}{{1}{1}{\textbf {p-Sexiphenyl vs. 3-AGNR:} (A) EPWE calculated band structure for 6P molecule, namely $p$-Sexiphenyl. (B) EPWE calculated band structure for $n$-poly(para-phenylene) or 3-AGNR (grey). The molecular levels (blue) are obtained by slicing the 3-AGNR band structure at the momenta marked by green dashed lines [$\pi $/$(n+1)$$d$], where $n$ = 6 is the number of fused phenyl rings and $d$ is the periodicity along 3-AGNR axis (3$\times $1.42 ~\AA )}{figure.1}{}}
\citation{GapZ2014,GapZ2019}
\citation{GapZ2014,GapZ2019}
\citation{PPP2018}
\citation{PPP2018}
\@writefile{toc}{\contentsline {section}{\numberline {2}\bf  {Density of States for Metallic Oligoacenes}}{2}{section.2}\protected@file@percent }
\@writefile{lof}{\contentsline {figure}{\numberline {2}{\ignorespaces \textbf  {Density of States for 9A Molecule and 2-ZGNR:} LDOS for the 9A molecule, i.e., oligoacenes of $n$ = 9, showing the typical HOMOs (green) and LUMOs (blue) in addition to the emerging metallic ZPE state (red). The grey area denotes the DOS of the infinite polyacene polymer, i.e., the 2-ZGNR, with the typical $U$-shape LDOS near the Fermi energy \cite  {Correa2019}. The inset presents 2D-LDOS map, taken at the ZPE, showing the delocalization of the ZPE state at the outer edges of the 9A molecule with intensity that decays from its maximum at the molecular center towards the ends in agreement with DFT calculations \cite  {Nonacene16}. }}{2}{figure.2}\protected@file@percent }
\newlabel{Figure_S2}{{2}{2}{\textbf {Density of States for 9A Molecule and 2-ZGNR:} LDOS for the 9A molecule, i.e., oligoacenes of $n$ = 9, showing the typical HOMOs (green) and LUMOs (blue) in addition to the emerging metallic ZPE state (red). The grey area denotes the DOS of the infinite polyacene polymer, i.e., the 2-ZGNR, with the typical $U$-shape LDOS near the Fermi energy \cite {Correa2019}. The inset presents 2D-LDOS map, taken at the ZPE, showing the delocalization of the ZPE state at the outer edges of the 9A molecule with intensity that decays from its maximum at the molecular center towards the ends in agreement with DFT calculations \cite {Nonacene16}}{figure.2}{}}
\@writefile{toc}{\contentsline {section}{\numberline {3}\bf  {EPWE vs. EBEM Comparison and the Gap Size Oscillation in Oligoacenes}}{2}{section.3}\protected@file@percent }
\@writefile{lof}{\contentsline {figure}{\numberline {3}{\ignorespaces \textbf  {EPWE vs. EBEM:} . (A,B) The HOMO-LUMO separation ($E_g$) calculated within EPWE (red) and EBEM (blue) approaches for $n$-oligo-phenylenes ($n$P) and $n$-oligoacenes ($n$A) molecules as a function of the molecular length ($n$ being the number of fused phenyl rings). The grey curves in (A) and (B) correspond to $E_g$ obtained by slicing the band structures of 2-ZGNR and 3-AGNR, respectively, at the momenta given by $\pi $/$(n+1)$$d$. The overall agreement between the extended EPWE and finite EBEM calculations is remarkable, while the gap size oscillation in (B) agrees with DFT calculations \cite  {GapZ2014,GapZ2019}. }}{2}{figure.3}\protected@file@percent }
\newlabel{Figure_S3}{{3}{2}{\textbf {EPWE vs. EBEM:} . (A,B) The HOMO-LUMO separation ($E_g$) calculated within EPWE (red) and EBEM (blue) approaches for $n$-oligo-phenylenes ($n$P) and $n$-oligoacenes ($n$A) molecules as a function of the molecular length ($n$ being the number of fused phenyl rings). The grey curves in (A) and (B) correspond to $E_g$ obtained by slicing the band structures of 2-ZGNR and 3-AGNR, respectively, at the momenta given by $\pi $/$(n+1)$$d$. The overall agreement between the extended EPWE and finite EBEM calculations is remarkable, while the gap size oscillation in (B) agrees with DFT calculations \cite {GapZ2014,GapZ2019}}{figure.3}{}}
\bibdata{Molecules_SI}
\bibcite{Correa2019}{{1}{2018}{{Correa et~al.}}{{Correa, Pezo, and Figueira}}}
\bibcite{Nonacene16}{{2}{2016}{{Huang et~al.}}{{Huang, Phan, Herng, Hu, Zeng, Dong, Das, Shen, Ding, Casanova, and Wu}}}
\bibcite{GapZ2014}{{3}{2014}{{Koryt\IeC {\'a}r et~al.}}{{Koryt\IeC {\'a}r, Xenioti, Schmitteckert, Alouani, and Evers}}}
\bibcite{GapZ2019}{{4}{2019}{{van Setten et~al.}}{{van Setten, Xenioti, Alouani, Evers, and Koryt\IeC {\'a}r}}}
\bibcite{PPP2018}{{5}{2018}{{Piquero-Zulaica et~al.}}{{Piquero-Zulaica, Garcia-Lekue, Colazzo, Krug, Mohammed, Abd El-Fattah, Gottfried, de~Oteyza, Ortega, and Lobo-Checa}}}
\bibstyle{rsc}
\@writefile{toc}{\contentsline {section}{\numberline {4}\bf  {Semiconducting Zigzag and Chevron Polymers}}{3}{section.4}\protected@file@percent }
\@writefile{lof}{\contentsline {figure}{\numberline {4}{\ignorespaces \textbf  {Semiconducting Polymers:} EPWE calculated band structures for the zigzag and chevron 4P polymers (A and B) and for the zigzag 4A polymer (C), where all polymers are semiconductors. The band gap for the zigzag 4P polymer (A) is $\sim $ 2.5 eV in agreement with DFT calculations \cite  {PPP2018}. }}{3}{figure.4}\protected@file@percent }
\newlabel{Figure_S4}{{4}{3}{\textbf {Semiconducting Polymers:} EPWE calculated band structures for the zigzag and chevron 4P polymers (A and B) and for the zigzag 4A polymer (C), where all polymers are semiconductors. The band gap for the zigzag 4P polymer (A) is $\sim $ 2.5 eV in agreement with DFT calculations \cite {PPP2018}}{figure.4}{}}
\newlabel{LastPage}{{}{3}{}{page.3}{}}
\xdef\lastpage@lastpage{3}
\xdef\lastpage@lastpageHy{3}
