# Supplementary material for: Metallic bands in chevron-type polyacenes
Source: RSC Adv. 2020 Sep 14;10(56):33844–50. doi: 10.1039/d0ra06007k (PMC9528856; doi:10.1039/d0ra06007k)
Supplement: RA-010-D0RA06007K-s002 [file RA-010-D0RA06007K-s002.zip › SI/Molecules_SI.log]

This is pdfTeX, Version 3.14159265-2.6-1.40.20 (TeX Live 2019) (preloaded format=pdflatex 2019.5.19)  9 SEP 2020 16:19
entering extended mode
 restricted \write18 enabled.
 file:line:error style messages enabled.
 %&-line parsing enabled.
**Molecules_SI.tex
(./Molecules_SI.tex
LaTeX2e <2018-12-01>
(/usr/local/texlive/2019/texmf-dist/tex/latex/base/article.cls
Document Class: article 2018/09/03 v1.4i Standard LaTeX document class
(/usr/local/texlive/2019/texmf-dist/tex/latex/base/size10.clo
File: size10.clo 2018/09/03 v1.4i Standard LaTeX file (size option)
)
\c@part=\count80
\c@section=\count81
\c@subsection=\count82
\c@subsubsection=\count83
\c@paragraph=\count84
\c@subparagraph=\count85
\c@figure=\count86
\c@table=\count87
\abovecaptionskip=\skip41
\belowcaptionskip=\skip42
\bibindent=\dimen102
)
(/usr/local/texlive/2019/texmf-dist/tex/latex/extsizes/extsizes.sty
Package: extsizes 1996/10/08 v1.0 Non Standard LaTeX Package


Package ExtSizes Warning: It is better to use one of the extsizes classes,
 if you can.

(/usr/local/texlive/2019/texmf-dist/tex/latex/extsizes/size9.clo
File: size9.clo 1999/11/11 v1.4a NON-Standard LaTeX file (size option)
))
(/usr/local/texlive/2019/texmf-dist/tex/latex/natbib/natbib.sty
Package: natbib 2010/09/13 8.31b (PWD, AO)
\bibhang=\skip43
\bibsep=\skip44
LaTeX Info: Redefining \cite on input line 694.
\c@NAT@ctr=\count88
)
(/usr/local/texlive/2019/texmf-dist/tex/latex/mhchem/mhchem.sty
Package: mhchem 2018/06/22 v4.08 for typesetting chemical formulae

(/usr/local/texlive/2019/texmf-dist/tex/latex/l3kernel/expl3.sty
Package: expl3 2019-05-07 L3 programming layer (loader) 

(/usr/local/texlive/2019/texmf-dist/tex/latex/l3kernel/expl3-code.tex
Package: expl3 2019-05-07 L3 programming layer (code)
\c_max_int=\count89
\l_tmpa_int=\count90
\l_tmpb_int=\count91
\g_tmpa_int=\count92
\g_tmpb_int=\count93
\g__kernel_prg_map_int=\count94
\c__ior_term_ior=\count95
\c_log_iow=\count96
\l_iow_line_count_int=\count97
\l__iow_line_target_int=\count98
\l__iow_one_indent_int=\count99
\l__iow_indent_int=\count100
\c_zero_dim=\dimen103
\c_max_dim=\dimen104
\l_tmpa_dim=\dimen105
\l_tmpb_dim=\dimen106
\g_tmpa_dim=\dimen107
\g_tmpb_dim=\dimen108
\c_zero_skip=\skip45
\c_max_skip=\skip46
\l_tmpa_skip=\skip47
\l_tmpb_skip=\skip48
\g_tmpa_skip=\skip49
\g_tmpb_skip=\skip50
\c_zero_muskip=\muskip10
\c_max_muskip=\muskip11
\l_tmpa_muskip=\muskip12
\l_tmpb_muskip=\muskip13
\g_tmpa_muskip=\muskip14
\g_tmpb_muskip=\muskip15
\l_keys_choice_int=\count101
\l__intarray_loop_int=\count102
\c__intarray_sp_dim=\dimen109
\g__intarray_font_int=\count103
\c__fp_leading_shift_int=\count104
\c__fp_middle_shift_int=\count105
\c__fp_trailing_shift_int=\count106
\c__fp_big_leading_shift_int=\count107
\c__fp_big_middle_shift_int=\count108
\c__fp_big_trailing_shift_int=\count109
\c__fp_Bigg_leading_shift_int=\count110
\c__fp_Bigg_middle_shift_int=\count111
\c__fp_Bigg_trailing_shift_int=\count112
\c__kernel_randint_max_int=\count113
\g__fp_array_int=\count114
\l__fp_array_loop_int=\count115
\l__sort_length_int=\count116
\l__sort_min_int=\count117
\l__sort_top_int=\count118
\l__sort_max_int=\count119
\l__sort_true_max_int=\count120
\l__sort_block_int=\count121
\l__sort_begin_int=\count122
\l__sort_end_int=\count123
\l__sort_A_int=\count124
\l__sort_B_int=\count125
\l__sort_C_int=\count126
\l__tl_analysis_normal_int=\count127
\l__tl_analysis_index_int=\count128
\l__tl_analysis_nesting_int=\count129
\l__tl_analysis_type_int=\count130
\l__regex_internal_a_int=\count131
\l__regex_internal_b_int=\count132
\l__regex_internal_c_int=\count133
\l__regex_balance_int=\count134
\l__regex_group_level_int=\count135
\l__regex_mode_int=\count136
\c__regex_cs_in_class_mode_int=\count137
\c__regex_cs_mode_int=\count138
\l__regex_catcodes_int=\count139
\l__regex_default_catcodes_int=\count140
\c__regex_catcode_D_int=\count141
\c__regex_catcode_S_int=\count142
\c__regex_catcode_L_int=\count143
\c__regex_catcode_O_int=\count144
\c__regex_catcode_A_int=\count145
\c__regex_all_catcodes_int=\count146
\l__regex_show_lines_int=\count147
\l__regex_min_state_int=\count148
\l__regex_max_state_int=\count149
\l__regex_left_state_int=\count150
\l__regex_right_state_int=\count151
\l__regex_capturing_group_int=\count152
\l__regex_min_pos_int=\count153
\l__regex_max_pos_int=\count154
\l__regex_curr_pos_int=\count155
\l__regex_start_pos_int=\count156
\l__regex_success_pos_int=\count157
\l__regex_curr_char_int=\count158
\l__regex_curr_catcode_int=\count159
\l__regex_last_char_int=\count160
\l__regex_case_changed_char_int=\count161
\l__regex_curr_state_int=\count162
\l__regex_step_int=\count163
\l__regex_min_active_int=\count164
\l__regex_max_active_int=\count165
\l__regex_replacement_csnames_int=\count166
\l__regex_match_count_int=\count167
\l__regex_min_submatch_int=\count168
\l__regex_submatch_int=\count169
\l__regex_zeroth_submatch_int=\count170
\g__regex_trace_regex_int=\count171
\c_empty_box=\box27
\l_tmpa_box=\box28
\l_tmpb_box=\box29
\g_tmpa_box=\box30
\g_tmpb_box=\box31
\l__box_top_dim=\dimen110
\l__box_bottom_dim=\dimen111
\l__box_left_dim=\dimen112
\l__box_right_dim=\dimen113
\l__box_top_new_dim=\dimen114
\l__box_bottom_new_dim=\dimen115
\l__box_left_new_dim=\dimen116
\l__box_right_new_dim=\dimen117
\l__box_internal_box=\box32
\l__coffin_internal_box=\box33
\l__coffin_internal_dim=\dimen118
\l__coffin_offset_x_dim=\dimen119
\l__coffin_offset_y_dim=\dimen120
\l__coffin_x_dim=\dimen121
\l__coffin_y_dim=\dimen122
\l__coffin_x_prime_dim=\dimen123
\l__coffin_y_prime_dim=\dimen124
\c_empty_coffin=\box34
\l__coffin_aligned_coffin=\box35
\l__coffin_aligned_internal_coffin=\box36
\l_tmpa_coffin=\box37
\l_tmpb_coffin=\box38
\g_tmpa_coffin=\box39
\g_tmpb_coffin=\box40
\l__coffin_bounding_shift_dim=\dimen125
\l__coffin_left_corner_dim=\dimen126
\l__coffin_right_corner_dim=\dimen127
\l__coffin_bottom_corner_dim=\dimen128
\l__coffin_top_corner_dim=\dimen129
\l__coffin_scaled_total_height_dim=\dimen130
\l__coffin_scaled_width_dim=\dimen131
\c__coffin_empty_coffin=\box41
\l__coffin_display_coffin=\box42
\l__coffin_display_coord_coffin=\box43
\l__coffin_display_pole_coffin=\box44
\l__coffin_display_offset_dim=\dimen132
\l__coffin_display_x_dim=\dimen133
\l__coffin_display_y_dim=\dimen134
\g__file_internal_ior=\read1
\l__seq_internal_a_int=\count172
\l__seq_internal_b_int=\count173
\c__deprecation_minus_one=\count174
)
(/usr/local/texlive/2019/texmf-dist/tex/latex/l3kernel/l3pdfmode.def
File: l3pdfmode.def 2019-04-06 v L3 Experimental driver: PDF mode
\l__driver_color_stack_int=\count175
\l__driver_pdf_tmp_box=\box45
))
(/usr/local/texlive/2019/texmf-dist/tex/latex/l3packages/l3keys2e/l3keys2e.sty
Package: l3keys2e 2019-05-03 LaTeX2e option processing using LaTeX3 keys
) (/usr/local/texlive/2019/texmf-dist/tex/latex/tools/calc.sty
Package: calc 2017/05/25 v4.3 Infix arithmetic (KKT,FJ)
\calc@Acount=\count176
\calc@Bcount=\count177
\calc@Adimen=\dimen135
\calc@Bdimen=\dimen136
\calc@Askip=\skip51
\calc@Bskip=\skip52
LaTeX Info: Redefining \setlength on input line 80.
LaTeX Info: Redefining \addtolength on input line 81.
\calc@Ccount=\count178
\calc@Cskip=\skip53
)
(/usr/local/texlive/2019/texmf-dist/tex/latex/amsmath/amsmath.sty
Package: amsmath 2018/12/01 v2.17b AMS math features
\@mathmargin=\skip54

For additional information on amsmath, use the `?' option.
(/usr/local/texlive/2019/texmf-dist/tex/latex/amsmath/amstext.sty
Package: amstext 2000/06/29 v2.01 AMS text

(/usr/local/texlive/2019/texmf-dist/tex/latex/amsmath/amsgen.sty
File: amsgen.sty 1999/11/30 v2.0 generic functions
\@emptytoks=\toks14
\ex@=\dimen137
))
(/usr/local/texlive/2019/texmf-dist/tex/latex/amsmath/amsbsy.sty
Package: amsbsy 1999/11/29 v1.2d Bold Symbols
\pmbraise@=\dimen138
)
(/usr/local/texlive/2019/texmf-dist/tex/latex/amsmath/amsopn.sty
Package: amsopn 2016/03/08 v2.02 operator names
)
\inf@bad=\count179
LaTeX Info: Redefining \frac on input line 223.
\uproot@=\count180
\leftroot@=\count181
LaTeX Info: Redefining \overline on input line 385.
\classnum@=\count182
\DOTSCASE@=\count183
LaTeX Info: Redefining \ldots on input line 482.
LaTeX Info: Redefining \dots on input line 485.
LaTeX Info: Redefining \cdots on input line 606.
\Mathstrutbox@=\box46
\strutbox@=\box47
\big@size=\dimen139
LaTeX Font Info:    Redeclaring font encoding OML on input line 729.
LaTeX Font Info:    Redeclaring font encoding OMS on input line 730.
\macc@depth=\count184
\c@MaxMatrixCols=\count185
\dotsspace@=\muskip16
\c@parentequation=\count186
\dspbrk@lvl=\count187
\tag@help=\toks15
\row@=\count188
\column@=\count189
\maxfields@=\count190
\andhelp@=\toks16
\eqnshift@=\dimen140
\alignsep@=\dimen141
\tagshift@=\dimen142
\tagwidth@=\dimen143
\totwidth@=\dimen144
\lineht@=\dimen145
\@envbody=\toks17
\multlinegap=\skip55
\multlinetaggap=\skip56
\mathdisplay@stack=\toks18
LaTeX Info: Redefining \[ on input line 2844.
LaTeX Info: Redefining \] on input line 2845.
)
(/usr/local/texlive/2019/texmf-dist/tex/latex/chemgreek/chemgreek.sty
(/usr/local/texlive/2019/texmf-dist/tex/latex/l3packages/xparse/xparse.sty
Package: xparse 2019-05-03 L3 Experimental document command parser
\l__xparse_current_arg_int=\count191
\g__xparse_grabber_int=\count192
\l__xparse_m_args_int=\count193
\l__xparse_v_nesting_int=\count194
)
Package: chemgreek 2016/12/20 v1.1 interfaceforuprightgreeklettersforuseinchemi
stry (CN)
\l__chemgreek_tmpa_int=\count195
\g__chemgreek_tmpa_int=\count196
)
(/usr/local/texlive/2019/texmf-dist/tex/latex/graphics/graphics.sty
Package: graphics 2017/06/25 v1.2c Standard LaTeX Graphics (DPC,SPQR)

(/usr/local/texlive/2019/texmf-dist/tex/latex/graphics/trig.sty
Package: trig 2016/01/03 v1.10 sin cos tan (DPC)
)
(/usr/local/texlive/2019/texmf-dist/tex/latex/graphics-cfg/graphics.cfg
File: graphics.cfg 2016/06/04 v1.11 sample graphics configuration
)
Package graphics Info: Driver file: pdftex.def on input line 99.

(/usr/local/texlive/2019/texmf-dist/tex/latex/graphics-def/pdftex.def
File: pdftex.def 2018/01/08 v1.0l Graphics/color driver for pdftex
))
\l__mhchem_ce_distanceFromLastComma_int=\count197
\__mhchem_arrow_extPgfLength_skip=\skip57
\mhchem@minispace@tmp=\skip58
\mhchem@minibackspace@tmp=\skip59
\mhchem@bondwidth=\skip60
\mhchem@bondheight=\skip61
\mhchem@smallbondwidth@tmpA=\skip62
\mhchem@smallbondwidth@tmpB=\skip63
\mhchem@smallbondwidth=\skip64
\mhchem@bondtmp@minussidebearingleft=\skip65
\mhchem@bondtmp@minussidebearingright=\skip66
\l__mhchem_option_version_int=\count198
\mhchem@option@minusmathsidebearingleft=\dimen146
\mhchem@option@minusmathsidebearingright=\dimen147
\mhchem@option@minustextsidebearingleft=\dimen148
\mhchem@option@minustextsidebearingright=\dimen149
)
(/usr/local/texlive/2019/texmf-dist/tex/latex/geometry/geometry.sty
Package: geometry 2018/04/16 v5.8 Page Geometry

(/usr/local/texlive/2019/texmf-dist/tex/latex/graphics/keyval.sty
Package: keyval 2014/10/28 v1.15 key=value parser (DPC)
\KV@toks@=\toks19
)
(/usr/local/texlive/2019/texmf-dist/tex/generic/oberdiek/ifpdf.sty
Package: ifpdf 2018/09/07 v3.3 Provides the ifpdf switch
)
(/usr/local/texlive/2019/texmf-dist/tex/generic/oberdiek/ifvtex.sty
Package: ifvtex 2016/05/16 v1.6 Detect VTeX and its facilities (HO)
Package ifvtex Info: VTeX not detected.
)
(/usr/local/texlive/2019/texmf-dist/tex/generic/ifxetex/ifxetex.sty
Package: ifxetex 2010/09/12 v0.6 Provides ifxetex conditional
)
\Gm@cnth=\count199
\Gm@cntv=\count266
\c@Gm@tempcnt=\count267
\Gm@bindingoffset=\dimen150
\Gm@wd@mp=\dimen151
\Gm@odd@mp=\dimen152
\Gm@even@mp=\dimen153
\Gm@layoutwidth=\dimen154
\Gm@layoutheight=\dimen155
\Gm@layouthoffset=\dimen156
\Gm@layoutvoffset=\dimen157
\Gm@dimlist=\toks20
)
(/usr/local/texlive/2019/texmf-dist/tex/latex/preprint/balance.sty
Package: balance 1999/02/23 4.3 (PWD)
\oldvsize=\dimen158
)
(/usr/local/texlive/2019/texmf-dist/tex/latex/psnfss/mathptmx.sty
Package: mathptmx 2005/04/12 PSNFSS-v9.2a Times w/ Math, improved (SPQR, WaS) 
LaTeX Font Info:    Redeclaring symbol font `operators' on input line 28.
LaTeX Font Info:    Overwriting symbol font `operators' in version `normal'
(Font)                  OT1/cmr/m/n --> OT1/ztmcm/m/n on input line 28.
LaTeX Font Info:    Overwriting symbol font `operators' in version `bold'
(Font)                  OT1/cmr/bx/n --> OT1/ztmcm/m/n on input line 28.
LaTeX Font Info:    Redeclaring symbol font `letters' on input line 29.
LaTeX Font Info:    Overwriting symbol font `letters' in version `normal'
(Font)                  OML/cmm/m/it --> OML/ztmcm/m/it on input line 29.
LaTeX Font Info:    Overwriting symbol font `letters' in version `bold'
(Font)                  OML/cmm/b/it --> OML/ztmcm/m/it on input line 29.
LaTeX Font Info:    Redeclaring symbol font `symbols' on input line 30.
LaTeX Font Info:    Overwriting symbol font `symbols' in version `normal'
(Font)                  OMS/cmsy/m/n --> OMS/ztmcm/m/n on input line 30.
LaTeX Font Info:    Overwriting symbol font `symbols' in version `bold'
(Font)                  OMS/cmsy/b/n --> OMS/ztmcm/m/n on input line 30.
LaTeX Font Info:    Redeclaring symbol font `largesymbols' on input line 31.
LaTeX Font Info:    Overwriting symbol font `largesymbols' in version `normal'
(Font)                  OMX/cmex/m/n --> OMX/ztmcm/m/n on input line 31.
LaTeX Font Info:    Overwriting symbol font `largesymbols' in version `bold'
(Font)                  OMX/cmex/m/n --> OMX/ztmcm/m/n on input line 31.
\symbold=\mathgroup4
\symitalic=\mathgroup5
LaTeX Font Info:    Redeclaring math alphabet \mathbf on input line 34.
LaTeX Font Info:    Overwriting math alphabet `\mathbf' in version `normal'
(Font)                  OT1/cmr/bx/n --> OT1/ptm/bx/n on input line 34.
LaTeX Font Info:    Overwriting math alphabet `\mathbf' in version `bold'
(Font)                  OT1/cmr/bx/n --> OT1/ptm/bx/n on input line 34.
LaTeX Font Info:    Redeclaring math alphabet \mathit on input line 35.
LaTeX Font Info:    Overwriting math alphabet `\mathit' in version `normal'
(Font)                  OT1/cmr/m/it --> OT1/ptm/m/it on input line 35.
LaTeX Font Info:    Overwriting math alphabet `\mathit' in version `bold'
(Font)                  OT1/cmr/bx/it --> OT1/ptm/m/it on input line 35.
LaTeX Info: Redefining \hbar on input line 50.
)
(/usr/local/texlive/2019/texmf-dist/tex/latex/sectsty/sectsty.sty
Package: sectsty 2002/02/25 v2.0.2 Commands to change all sectional heading sty
les
)
(/usr/local/texlive/2019/texmf-dist/tex/latex/graphics/graphicx.sty
Package: graphicx 2017/06/01 v1.1a Enhanced LaTeX Graphics (DPC,SPQR)
\Gin@req@height=\dimen159
\Gin@req@width=\dimen160
)
(/usr/local/texlive/2019/texmf-dist/tex/latex/lastpage/lastpage.sty
Package: lastpage 2015/03/29 v1.2m Refers to last page's name (HMM; JPG)
)
(/usr/local/texlive/2019/texmf-dist/tex/latex/float/float.sty
Package: float 2001/11/08 v1.3d Float enhancements (AL)
\c@float@type=\count268
\float@exts=\toks21
\float@box=\box48
\@float@everytoks=\toks22
\@floatcapt=\box49
)
(/usr/local/texlive/2019/texmf-dist/tex/latex/fancyhdr/fancyhdr.sty
Package: fancyhdr 2019/01/31 v3.10 Extensive control of page headers and footer
s
\f@nch@headwidth=\skip67
\f@nch@O@elh=\skip68
\f@nch@O@erh=\skip69
\f@nch@O@olh=\skip70
\f@nch@O@orh=\skip71
\f@nch@O@elf=\skip72
\f@nch@O@erf=\skip73
\f@nch@O@olf=\skip74
\f@nch@O@orf=\skip75
)
(/usr/local/texlive/2019/texmf-dist/tex/latex/yafoot/fnpos.sty
Package: fnpos 2018/09/03 v1.1 
)
(/usr/local/texlive/2019/texmf-dist/tex/generic/babel/babel.sty
Package: babel 2019/05/04 3.31 The Babel package

(/usr/local/texlive/2019/texmf-dist/tex/generic/babel/switch.def
File: switch.def 2019/05/04 3.31 Babel switching mechanism
)
(/usr/local/texlive/2019/texmf-dist/tex/generic/babel-english/english.ldf
Language: english 2017/06/06 v3.3r English support from the babel system

(/usr/local/texlive/2019/texmf-dist/tex/generic/babel/babel.def
File: babel.def 2019/05/04 3.31 Babel common definitions
\babel@savecnt=\count269
\U@D=\dimen161

(/usr/local/texlive/2019/texmf-dist/tex/generic/babel/txtbabel.def)
\bbl@dirlevel=\count270
)
\l@canadian = a dialect from \language\l@american 
\l@australian = a dialect from \language\l@british 
\l@newzealand = a dialect from \language\l@british 
))
(/usr/local/texlive/2019/texmf-dist/tex/latex/tools/array.sty
Package: array 2018/12/30 v2.4k Tabular extension package (FMi)
\col@sep=\dimen162
\ar@mcellbox=\box50
\extrarowheight=\dimen163
\NC@list=\toks23
\extratabsurround=\skip76
\backup@length=\skip77
\ar@cellbox=\box51
)
(/usr/local/texlive/2019/texmf-dist/tex/latex/droid/droidsans.sty
Package: droidsans 2011/09/11 Droid Sans

(/usr/local/texlive/2019/texmf-dist/tex/latex/slantsc/slantsc.sty
Package: slantsc 2012/01/01 v2.11 Provide Slanted an Italic Small Caps

(/usr/local/texlive/2019/texmf-dist/tex/latex/base/ifthen.sty
Package: ifthen 2014/09/29 v1.1c Standard LaTeX ifthen package (DPC)
)
LaTeX Info: Redefining \upshape on input line 35.
LaTeX Info: Redefining \slshape on input line 45.
LaTeX Info: Redefining \itshape on input line 55.
LaTeX Info: Redefining \scshape on input line 65.
))
(/usr/local/texlive/2019/texmf-dist/tex/latex/psnfss/charter.sty
Package: charter 2005/04/12 PSNFSS-v9.2a (P.Dyballa) 
)
(/usr/local/texlive/2019/texmf-dist/tex/latex/base/fontenc.sty
Package: fontenc 2018/08/11 v2.0j Standard LaTeX package

(/usr/local/texlive/2019/texmf-dist/tex/latex/base/t1enc.def
File: t1enc.def 2018/08/11 v2.0j Standard LaTeX file
LaTeX Font Info:    Redeclaring font encoding T1 on input line 48.
))
(/usr/local/texlive/2019/texmf-dist/tex/latex/xcolor/xcolor.sty
Package: xcolor 2016/05/11 v2.12 LaTeX color extensions (UK)

(/usr/local/texlive/2019/texmf-dist/tex/latex/graphics-cfg/color.cfg
File: color.cfg 2016/01/02 v1.6 sample color configuration
)
Package xcolor Info: Package option `usenames' ignored on input line 216.
Package xcolor Info: Driver file: pdftex.def on input line 225.
Package xcolor Info: Model `cmy' substituted by `cmy0' on input line 1348.
Package xcolor Info: Model `hsb' substituted by `rgb' on input line 1352.
Package xcolor Info: Model `RGB' extended on input line 1364.
Package xcolor Info: Model `HTML' substituted by `rgb' on input line 1366.
Package xcolor Info: Model `Hsb' substituted by `hsb' on input line 1367.
Package xcolor Info: Model `tHsb' substituted by `hsb' on input line 1368.
Package xcolor Info: Model `HSB' substituted by `hsb' on input line 1369.
Package xcolor Info: Model `Gray' substituted by `gray' on input line 1370.
Package xcolor Info: Model `wave' substituted by `hsb' on input line 1371.

(/usr/local/texlive/2019/texmf-dist/tex/latex/graphics/dvipsnam.def
File: dvipsnam.def 2016/06/17 v3.0m Driver-dependent file (DPC,SPQR)
))
(/usr/local/texlive/2019/texmf-dist/tex/latex/setspace/setspace.sty
Package: setspace 2011/12/19 v6.7a set line spacing
)
(/usr/local/texlive/2019/texmf-dist/tex/latex/titlesec/titlesec.sty
Package: titlesec 2016/03/21 v2.10.2 Sectioning titles
\ttl@box=\box52
\beforetitleunit=\skip78
\aftertitleunit=\skip79
\ttl@plus=\dimen164
\ttl@minus=\dimen165
\ttl@toksa=\toks24
\titlewidth=\dimen166
\titlewidthlast=\dimen167
\titlewidthfirst=\dimen168
)
(/usr/local/texlive/2019/texmf-dist/tex/latex/hyperref/hyperref.sty
Package: hyperref 2018/11/30 v6.88e Hypertext links for LaTeX

(/usr/local/texlive/2019/texmf-dist/tex/generic/oberdiek/hobsub-hyperref.sty
Package: hobsub-hyperref 2016/05/16 v1.14 Bundle oberdiek, subset hyperref (HO)


(/usr/local/texlive/2019/texmf-dist/tex/generic/oberdiek/hobsub-generic.sty
Package: hobsub-generic 2016/05/16 v1.14 Bundle oberdiek, subset generic (HO)
Package: hobsub 2016/05/16 v1.14 Construct package bundles (HO)
Package: infwarerr 2016/05/16 v1.4 Providing info/warning/error messages (HO)
Package: ltxcmds 2016/05/16 v1.23 LaTeX kernel commands for general use (HO)
Package: ifluatex 2016/05/16 v1.4 Provides the ifluatex switch (HO)
Package ifluatex Info: LuaTeX not detected.
Package hobsub Info: Skipping package `ifvtex' (already loaded).
Package: intcalc 2016/05/16 v1.2 Expandable calculations with integers (HO)
Package hobsub Info: Skipping package `ifpdf' (already loaded).
Package: etexcmds 2016/05/16 v1.6 Avoid name clashes with e-TeX commands (HO)
Package: kvsetkeys 2016/05/16 v1.17 Key value parser (HO)
Package: kvdefinekeys 2016/05/16 v1.4 Define keys (HO)
Package: pdftexcmds 2018/09/10 v0.29 Utility functions of pdfTeX for LuaTeX (HO
)
Package pdftexcmds Info: LuaTeX not detected.
Package pdftexcmds Info: \pdf@primitive is available.
Package pdftexcmds Info: \pdf@ifprimitive is available.
Package pdftexcmds Info: \pdfdraftmode found.
Package: pdfescape 2016/05/16 v1.14 Implements pdfTeX's escape features (HO)
Package: bigintcalc 2016/05/16 v1.4 Expandable calculations on big integers (HO
)
Package: bitset 2016/05/16 v1.2 Handle bit-vector datatype (HO)
Package: uniquecounter 2016/05/16 v1.3 Provide unlimited unique counter (HO)
)
Package hobsub Info: Skipping package `hobsub' (already loaded).
Package: letltxmacro 2016/05/16 v1.5 Let assignment for LaTeX macros (HO)
Package: hopatch 2016/05/16 v1.3 Wrapper for package hooks (HO)
Package: xcolor-patch 2016/05/16 xcolor patch
Package: atveryend 2016/05/16 v1.9 Hooks at the very end of document (HO)
Package atveryend Info: \enddocument detected (standard20110627).
Package: atbegshi 2016/06/09 v1.18 At begin shipout hook (HO)
Package: refcount 2016/05/16 v3.5 Data extraction from label references (HO)
Package: hycolor 2016/05/16 v1.8 Color options for hyperref/bookmark (HO)
)
(/usr/local/texlive/2019/texmf-dist/tex/latex/oberdiek/auxhook.sty
Package: auxhook 2016/05/16 v1.4 Hooks for auxiliary files (HO)
)
(/usr/local/texlive/2019/texmf-dist/tex/latex/oberdiek/kvoptions.sty
Package: kvoptions 2016/05/16 v3.12 Key value format for package options (HO)
)
\@linkdim=\dimen169
\Hy@linkcounter=\count271
\Hy@pagecounter=\count272

(/usr/local/texlive/2019/texmf-dist/tex/latex/hyperref/pd1enc.def
File: pd1enc.def 2018/11/30 v6.88e Hyperref: PDFDocEncoding definition (HO)
Now handling font encoding PD1 ...
... no UTF-8 mapping file for font encoding PD1
)
\Hy@SavedSpaceFactor=\count273

(/usr/local/texlive/2019/texmf-dist/tex/latex/latexconfig/hyperref.cfg
File: hyperref.cfg 2002/06/06 v1.2 hyperref configuration of TeXLive
)
Package hyperref Info: Hyper figures OFF on input line 4519.
Package hyperref Info: Link nesting OFF on input line 4524.
Package hyperref Info: Hyper index ON on input line 4527.
Package hyperref Info: Plain pages OFF on input line 4534.
Package hyperref Info: Backreferencing OFF on input line 4539.
Package hyperref Info: Implicit mode ON; LaTeX internals redefined.
Package hyperref Info: Bookmarks ON on input line 4772.
\c@Hy@tempcnt=\count274

(/usr/local/texlive/2019/texmf-dist/tex/latex/url/url.sty
\Urlmuskip=\muskip17
Package: url 2013/09/16  ver 3.4  Verb mode for urls, etc.
)
LaTeX Info: Redefining \url on input line 5125.
\XeTeXLinkMargin=\dimen170
\Fld@menulength=\count275
\Field@Width=\dimen171
\Fld@charsize=\dimen172
Package hyperref Info: Hyper figures OFF on input line 6380.
Package hyperref Info: Link nesting OFF on input line 6385.
Package hyperref Info: Hyper index ON on input line 6388.
Package hyperref Info: backreferencing OFF on input line 6395.
Package hyperref Info: Link coloring OFF on input line 6400.
Package hyperref Info: Link coloring with OCG OFF on input line 6405.
Package hyperref Info: PDF/A mode OFF on input line 6410.
LaTeX Info: Redefining \ref on input line 6450.
LaTeX Info: Redefining \pageref on input line 6454.
\Hy@abspage=\count276
\c@Item=\count277
\c@Hfootnote=\count278
)
Package hyperref Info: Driver (autodetected): hpdftex.

(/usr/local/texlive/2019/texmf-dist/tex/latex/hyperref/hpdftex.def
File: hpdftex.def 2018/11/30 v6.88e Hyperref driver for pdfTeX
\Fld@listcount=\count279
\c@bookmark@seq@number=\count280

(/usr/local/texlive/2019/texmf-dist/tex/latex/oberdiek/rerunfilecheck.sty
Package: rerunfilecheck 2016/05/16 v1.8 Rerun checks for auxiliary files (HO)
Package uniquecounter Info: New unique counter `rerunfilecheck' on input line 2
82.
)
\Hy@SectionHShift=\skip80
)
(/usr/local/texlive/2019/texmf-dist/tex/latex/oberdiek/epstopdf.sty
Package: epstopdf 2016/05/15 v2.6 Conversion with epstopdf on the fly (HO)

(/usr/local/texlive/2019/texmf-dist/tex/latex/oberdiek/epstopdf-base.sty
Package: epstopdf-base 2016/05/15 v2.6 Base part for package epstopdf

(/usr/local/texlive/2019/texmf-dist/tex/latex/oberdiek/grfext.sty
Package: grfext 2016/05/16 v1.2 Manage graphics extensions (HO)
)
Package epstopdf-base Info: Redefining graphics rule for `.eps' on input line 4
38.
Package grfext Info: Graphics extension search list:
(grfext)             [.pdf,.png,.jpg,.mps,.jpeg,.jbig2,.jb2,.PDF,.PNG,.JPG,.JPE
G,.JBIG2,.JB2,.eps]
(grfext)             \AppendGraphicsExtensions on input line 456.

(/usr/local/texlive/2019/texmf-dist/tex/latex/latexconfig/epstopdf-sys.cfg
File: epstopdf-sys.cfg 2010/07/13 v1.3 Configuration of (r)epstopdf for TeX Liv
e
)))
(./Molecules_SI.aux)
\openout1 = `Molecules_SI.aux'.

LaTeX Font Info:    Checking defaults for OML/cmm/m/it on input line 38.
LaTeX Font Info:    ... okay on input line 38.
LaTeX Font Info:    Checking defaults for T1/cmr/m/n on input line 38.
LaTeX Font Info:    ... okay on input line 38.
LaTeX Font Info:    Checking defaults for OT1/cmr/m/n on input line 38.
LaTeX Font Info:    ... okay on input line 38.
LaTeX Font Info:    Checking defaults for OMS/cmsy/m/n on input line 38.
LaTeX Font Info:    ... okay on input line 38.
LaTeX Font Info:    Checking defaults for OMX/cmex/m/n on input line 38.
LaTeX Font Info:    ... okay on input line 38.
LaTeX Font Info:    Checking defaults for U/cmr/m/n on input line 38.
LaTeX Font Info:    ... okay on input line 38.
LaTeX Font Info:    Checking defaults for PD1/pdf/m/n on input line 38.
LaTeX Font Info:    ... okay on input line 38.
LaTeX Font Info:    Try loading font information for T1+bch on input line 38.

(/usr/local/texlive/2019/texmf-dist/tex/latex/psnfss/t1bch.fd
File: t1bch.fd 2004/10/18 font definitions for T1/bch.
)

Package chemgreek Info: Activating mapping `default' on line 38.


(/usr/local/texlive/2019/texmf-dist/tex/context/base/mkii/supp-pdf.mkii
[Loading MPS to PDF converter (version 2006.09.02).]
\scratchcounter=\count281
\scratchdimen=\dimen173
\scratchbox=\box53
\nofMPsegments=\count282
\nofMParguments=\count283
\everyMPshowfont=\toks25
\MPscratchCnt=\count284
\MPscratchDim=\dimen174
\MPnumerator=\count285
\makeMPintoPDFobject=\count286
\everyMPtoPDFconversion=\toks26
)
*geometry* driver: auto-detecting
*geometry* detected driver: pdftex
*geometry* verbose mode - [ preamble ] result:
* driver: pdftex
* paper: <default>
* layout: <same size as paper>
* layoutoffset:(h,v)=(0.0pt,0.0pt)
* modes: twoside 
* h-part:(L,W,R)=(42.67912pt, 528.93675pt, 42.67912pt)
* v-part:(T,H,B)=(50.78827pt, 687.27621pt, 56.9055pt)
* \paperwidth=614.295pt
* \paperheight=794.96999pt
* \textwidth=528.93675pt
* \textheight=687.27621pt
* \oddsidemargin=-29.59087pt
* \evensidemargin=-29.59087pt
* \topmargin=-58.48172pt
* \headheight=12.0pt
* \headsep=25.0pt
* \topskip=9.0pt
* \footskip=30.0pt
* \marginparwidth=131.0pt
* \marginparsep=10.0pt
* \columnsep=10.0pt
* \skip\footins=8.0pt plus 4.0pt minus 2.0pt
* \hoffset=0.0pt
* \voffset=0.0pt
* \mag=1000
* \@twocolumnfalse
* \@twosidetrue
* \@mparswitchtrue
* \@reversemarginfalse
* (1in=72.27pt=25.4mm, 1cm=28.453pt)

Package lastpage Info: Please have a look at the pageslts package at
(lastpage)             https://www.ctan.org/pkg/pageslts
(lastpage)             ! on input line 38.
\AtBeginShipoutBox=\box54
Package hyperref Info: Link coloring OFF on input line 38.
(/usr/local/texlive/2019/texmf-dist/tex/latex/hyperref/nameref.sty
Package: nameref 2016/05/21 v2.44 Cross-referencing by name of section

(/usr/local/texlive/2019/texmf-dist/tex/generic/oberdiek/gettitlestring.sty
Package: gettitlestring 2016/05/16 v1.5 Cleanup title references (HO)
)
\c@section@level=\count287
)
LaTeX Info: Redefining \ref on input line 38.
LaTeX Info: Redefining \pageref on input line 38.
LaTeX Info: Redefining \nameref on input line 38.

(./Molecules_SI.out) (./Molecules_SI.out)
\@outlinefile=\write3
\openout3 = `Molecules_SI.out'.


./Molecules_SI.tex:87: Undefined control sequence.
<argument> \sep 
                
l.87 \setlength{\sep}{6.5mm}
                            
? 
./Molecules_SI.tex:88: Missing number, treated as zero.
<to be read again> 
                   \protect 
l.88 \setlength
               \bibsep{1pt}
? 
./Molecules_SI.tex:88: Illegal unit of measure (pt inserted).
<to be read again> 
                   \protect 
l.88 \setlength
               \bibsep{1pt}
? 
\figrulesep=\skip81


pdfTeX warning: /Library/TeX/texbin/pdflatex (file ./head_foot/RSC_LOGO_CMYK.pd
f): PDF inclusion: found PDF version <1.6>, but at most version <1.5> allowed
<head_foot/RSC_LOGO_CMYK.pdf, id=20, 275.0506pt x 183.22552pt>
File: head_foot/RSC_LOGO_CMYK.pdf Graphic file (type pdf)
<use head_foot/RSC_LOGO_CMYK.pdf>
Package pdftex.def Info: head_foot/RSC_LOGO_CMYK.pdf  used on input line 111.
(pdftex.def)             Requested size: 82.56197pt x 55.0pt.
<head_foot/header_bar2.png, id=21, 512.1534pt x 36.135pt>
File: head_foot/header_bar2.png Graphic file (type png)
<use head_foot/header_bar2.png>
Package pdftex.def Info: head_foot/header_bar2.png  used on input line 112.
(pdftex.def)             Requested size: 554.82874pt x 39.1476pt.
./Molecules_SI.tex:112: Extra }, or forgotten \endgroup.
l.112 ...width=19.5cm]{head_foot/header_bar2.png}}
                                                  \par
? 

Overfull \hbox (25.89198pt too wide) in paragraph at lines 111--112
[] 
 []

LaTeX Font Info:    Try loading font information for T1+cmss on input line 114.

(/usr/local/texlive/2019/texmf-dist/tex/latex/base/t1cmss.fd
File: t1cmss.fd 2014/09/29 v2.5h Standard LaTeX font definitions
)
LaTeX Font Info:    Try loading font information for OT1+ztmcm on input line 11
5.

(/usr/local/texlive/2019/texmf-dist/tex/latex/psnfss/ot1ztmcm.fd
File: ot1ztmcm.fd 2000/01/03 Fontinst v1.801 font definitions for OT1/ztmcm.
)
LaTeX Font Info:    Try loading font information for OML+ztmcm on input line 11
5.

(/usr/local/texlive/2019/texmf-dist/tex/latex/psnfss/omlztmcm.fd
File: omlztmcm.fd 2000/01/03 Fontinst v1.801 font definitions for OML/ztmcm.
)
LaTeX Font Info:    Try loading font information for OMS+ztmcm on input line 11
5.

(/usr/local/texlive/2019/texmf-dist/tex/latex/psnfss/omsztmcm.fd
File: omsztmcm.fd 2000/01/03 Fontinst v1.801 font definitions for OMS/ztmcm.
)
LaTeX Font Info:    Try loading font information for OMX+ztmcm on input line 11
5.

(/usr/local/texlive/2019/texmf-dist/tex/latex/psnfss/omxztmcm.fd
File: omxztmcm.fd 2000/01/03 Fontinst v1.801 font definitions for OMX/ztmcm.
)
LaTeX Font Info:    Try loading font information for OT1+ptm on input line 115.


(/usr/local/texlive/2019/texmf-dist/tex/latex/psnfss/ot1ptm.fd
File: ot1ptm.fd 2001/06/04 font definitions for OT1/ptm.
)
LaTeX Font Info:    Font shape `OT1/ptm/bx/n' in size <9> not available
(Font)              Font shape `OT1/ptm/b/n' tried instead on input line 115.
LaTeX Font Info:    Font shape `OT1/ptm/bx/n' in size <7> not available
(Font)              Font shape `OT1/ptm/b/n' tried instead on input line 115.
LaTeX Font Info:    Font shape `OT1/ptm/bx/n' in size <5> not available
(Font)              Font shape `OT1/ptm/b/n' tried instead on input line 115.


./Molecules_SI.tex:117: LaTeX Error: File `head_foot/DOI' not found.

See the LaTeX manual or LaTeX Companion for explanation.
Type  H <return>  for immediate help.
 ...                                              
                                                  
l.117 \includegraphics{head_foot/DOI}
                                      & \noindent\LARGE{Electronic supplemen...

? 

LaTeX Font Warning: Font shape `T1/cmss/m/n' in size <15> not available
(Font)              size <14.4> substituted on input line 117.

LaTeX Font Info:    Font shape `OT1/ptm/bx/n' in size <10> not available
(Font)              Font shape `OT1/ptm/b/n' tried instead on input line 120.
LaTeX Font Info:    Font shape `OT1/ptm/bx/n' in size <7.4> not available
(Font)              Font shape `OT1/ptm/b/n' tried instead on input line 120.
LaTeX Font Info:    Font shape `OT1/ptm/bx/n' in size <6> not available
(Font)              Font shape `OT1/ptm/b/n' tried instead on input line 120.

Overfull \hbox (21.21284pt too wide) in paragraph at lines 115--125
[][]
 []

./Molecules_SI.tex:142: Missing } inserted.
<inserted text> 
                }
l.142  \end{@twocolumnfalse}
                             \vspace{0.6cm}
? 

LaTeX Font Warning: Font shape `T1/cmss/b/n' undefined
(Font)              using `T1/cmss/m/n' instead on input line 149.

<Fig_S1.pdf, id=22, 1083.04625pt x 854.19125pt>
File: Fig_S1.pdf Graphic file (type pdf)
<use Fig_S1.pdf>
Package pdftex.def Info: Fig_S1.pdf  used on input line 192.
(pdftex.def)             Requested size: 412.57pt x 325.39111pt.
LaTeX Font Info:    Font shape `OT1/ptm/bx/n' in size <8> not available
(Font)              Font shape `OT1/ptm/b/n' tried instead on input line 194.
<Fig_S2_New.pdf, id=23, 1059.96pt x 766.865pt>
File: Fig_S2_New.pdf Graphic file (type pdf)
<use Fig_S2_New.pdf>
Package pdftex.def Info: Fig_S2_New.pdf  used on input line 202.
(pdftex.def)             Requested size: 386.12157pt x 279.34758pt.
[1

{/usr/local/texlive/2019/texmf-var/fonts/map/pdftex/updmap/pdftex.map} <./head_
foot/RSC_LOGO_CMYK.pdf> <./head_foot/header_bar2.png> <./Fig_S1.pdf>]
<Fig_S3_New.pdf, id=71, 1068.99374pt x 550.055pt>
File: Fig_S3_New.pdf Graphic file (type pdf)
<use Fig_S3_New.pdf>
Package pdftex.def Info: Fig_S3_New.pdf  used on input line 212.
(pdftex.def)             Requested size: 441.66573pt x 227.26138pt.
<Fig_S4.pdf, id=76, 977.6525pt x 605.26125pt>
File: Fig_S4.pdf Graphic file (type pdf)
<use Fig_S4.pdf>
Package pdftex.def Info: Fig_S4.pdf  used on input line 222.
(pdftex.def)             Requested size: 528.93675pt x 327.4642pt.

[2 <./Fig_S2_New.pdf> <./Fig_S3_New.pdf>] (./Molecules_SI.bbl

./Molecules_SI.bbl:41: Package inputenc Error: Unicode character π (U+03C0)
(inputenc)                not set up for use with LaTeX.

See the inputenc package documentation for explanation.
Type  H <return>  for immediate help.
 ...                                              
                                                  
l.41 ...,~J.; Casanova,~D.; Wu,~J. Higher Order π
                                                  -Conjugated
? 
) 
AED: lastpage setting LastPage
[3 <./Fig_S4.pdf>]
Package atveryend Info: Empty hook `BeforeClearDocument' on input line 237.
Package atveryend Info: Empty hook `AfterLastShipout' on input line 237.
 (./Molecules_SI.aux)
Package atveryend Info: Executing hook `AtVeryEndDocument' on input line 237.
Package atveryend Info: Executing hook `AtEndAfterFileList' on input line 237.
Package rerunfilecheck Info: File `Molecules_SI.out' has not changed.
(rerunfilecheck)             Checksum: 459B686E4128422FCAE1A0E33AD54E0A;352.


LaTeX Font Warning: Size substitutions with differences
(Font)              up to 0.6pt have occurred.


LaTeX Font Warning: Some font shapes were not available, defaults substituted.

Package atveryend Info: Empty hook `AtVeryVeryEnd' on input line 237.
 ) 
Here is how much of TeX's memory you used:
 19156 strings out of 492616
 334678 string characters out of 6129481
 438308 words of memory out of 5000000
 22809 multiletter control sequences out of 15000+600000
 601781 words of font info for 120 fonts, out of 8000000 for 9000
 1141 hyphenation exceptions out of 8191
 41i,11n,63p,800b,369s stack positions out of 5000i,500n,10000p,200000b,80000s
{/usr/local/texlive/2019/texmf-dist/fonts/enc/dvips/base/8r.enc}{/usr/local/t
exlive/2019/texmf-dist/fonts/enc/dvips/cm-super/cm-super-t1.enc}</usr/local/tex
live/2019/texmf-dist/fonts/type1/bitstrea/charter/bchb8a.pfb></usr/local/texliv
e/2019/texmf-dist/fonts/type1/bitstrea/charter/bchr8a.pfb></usr/local/texlive/2
019/texmf-dist/fonts/type1/bitstrea/charter/bchri8a.pfb></usr/local/texlive/201
9/texmf-dist/fonts/type1/public/amsfonts/cm/cmmi10.pfb></usr/local/texlive/2019
/texmf-dist/fonts/type1/public/amsfonts/cm/cmr10.pfb></usr/local/texlive/2019/t
exmf-dist/fonts/type1/public/amsfonts/cm/cmsy10.pfb></usr/local/texlive/2019/te
xmf-dist/fonts/type1/public/cm-super/sfsi0900.pfb></usr/local/texlive/2019/texm
f-dist/fonts/type1/public/cm-super/sfss0700.pfb></usr/local/texlive/2019/texmf-
dist/fonts/type1/public/cm-super/sfss1000.pfb></usr/local/texlive/2019/texmf-di
st/fonts/type1/public/cm-super/sfss1200.pfb></usr/local/texlive/2019/texmf-dist
/fonts/type1/public/cm-super/sfss1440.pfb></usr/local/texlive/2019/texmf-dist/f
onts/type1/urw/symbol/usyr.pfb></usr/local/texlive/2019/texmf-dist/fonts/type1/
urw/times/utmr8a.pfb></usr/local/texlive/2019/texmf-dist/fonts/type1/urw/times/
utmri8a.pfb>
Output written on Molecules_SI.pdf (3 pages, 984879 bytes).
PDF statistics:
 299 PDF objects out of 1000 (max. 8388607)
 218 compressed objects within 3 object streams
 17 named destinations out of 1000 (max. 500000)
 63 words of extra memory for PDF output out of 10000 (max. 10000000)
