# Supplementary material for: Metallic bands in chevron-type polyacenes
Source: RSC Adv. 2020 Sep 14;10(56):33844–50. doi: 10.1039/d0ra06007k (PMC9528856; doi:10.1039/d0ra06007k)
Supplement: RA-010-D0RA06007K-s002 [file RA-010-D0RA06007K-s002.zip › SI/Molecules_SI.tex]

%%%%%%%%%%%%%%%%%%%%%%%%%%%%%%%%%%%
%This is the LaTeX ARTICLE template for RSC journals
%Copyright The Royal Society of Chemistry 2016
%%%%%%%%%%%%%%%%%%%%%%%%%%%%%%%%%%%

\documentclass[twoside,onecolumn,9pt]{article}
\usepackage{extsizes}
\usepackage[super,sort&compress,comma]{natbib} 
\usepackage[version=3]{mhchem}
\usepackage[left=1.5cm, right=1.5cm, top=1.785cm, bottom=2.0cm]{geometry}
\usepackage{balance}
\usepackage{mathptmx}
\usepackage{sectsty}
\usepackage{graphicx} 
\usepackage{lastpage}
%\usepackage[format=plain,justification=justified,singlelinecheck=false,font={stretch=1.12,small,sf},labelfont=bf,labelsep=space]{caption}
\usepackage{float}
\usepackage{fancyhdr}
\usepackage{fnpos}
\usepackage[english]{babel}
\addto{\captionsenglish}{%
  \renewcommand{\refname}{\bf{References}}
}
\usepackage{array}
\usepackage{droidsans}
\usepackage{charter}
\usepackage[T1]{fontenc}
\usepackage[usenames,dvipsnames]{xcolor}
\usepackage{setspace}
\usepackage[compact]{titlesec}
\usepackage{hyperref}
%%%Please don't disable any packages in the preamble, as this may cause the template to display incorrectly.%%%

\usepackage{epstopdf}%This line makes .eps figures into .pdf - please comment out if not required.

\definecolor{cream}{RGB}{222,217,201}

\begin{document}

\pagestyle{fancy}
\thispagestyle{plain}
\fancypagestyle{plain}{
%%%HEADER%%%
\renewcommand{\headrulewidth}{0pt}
}
%%%END OF HEADER%%%

%%%PAGE SETUP - Please do not change any commands within this section%%%
\makeFNbottom
\makeatletter
\renewcommand\LARGE{\@setfontsize\LARGE{15pt}{17}}
\renewcommand\Large{\@setfontsize\Large{12pt}{14}}
\renewcommand\large{\@setfontsize\large{10pt}{12}}
\renewcommand\footnotesize{\@setfontsize\footnotesize{7pt}{10}}
\makeatother

\renewcommand{\thefootnote}{\fnsymbol{footnote}}
\renewcommand\footnoterule{\vspace*{1pt}% 
\color{cream}\hrule width 3.5in height 0.4pt \color{black}\vspace*{5pt}} 
\setcounter{secnumdepth}{5}

\makeatletter 
\renewcommand\@biblabel[1]{#1}            
\renewcommand\@makefntext[1]% 
{\noindent\makebox[0pt][r]{\@thefnmark\,}#1}
\makeatother 
\renewcommand{\figurename}{\small{Fig.}~}
\sectionfont{\sffamily\Large}
\subsectionfont{\normalsize}
\subsubsectionfont{\bf}
\setstretch{1.125} %In particular, please do not alter this line.
\setlength{\skip\footins}{0.8cm}
\setlength{\footnotesep}{0.25cm}
\setlength{\jot}{10pt}
\titlespacing*{\section}{0pt}{4pt}{4pt}
\titlespacing*{\subsection}{0pt}{15pt}{1pt}
%%%END OF PAGE SETUP%%%

%%%FOOTER%%%
\fancyfoot{}
\fancyfoot[RO]{\footnotesize{\sffamily{1--\pageref{LastPage} ~\textbar  \hspace{2pt}\thepage}}}
\fancyfoot[LE]{\footnotesize{\sffamily{\thepage~\textbar\hspace{4.65cm} 1--\pageref{LastPage}}}}
\fancyhead{}
\renewcommand{\headrulewidth}{0pt} 
\renewcommand{\footrulewidth}{0pt}
\setlength{\arrayrulewidth}{1pt}
\setlength{\sep}{6.5mm}
\setlength\bibsep{1pt}
%%%END OF FOOTER%%%

%%%FIGURE SETUP - please do not change any commands within this section%%%
\makeatletter 
\newlength{\figrulesep} 
\setlength{\figrulesep}{0.5\textfloatsep} 

\newcommand{\topfigrule}{\vspace*{-1pt}% 
\noindent{\color{cream}\rule[-\figrulesep]{\columnwidth}{1.5pt}} }

\newcommand{\botfigrule}{\vspace*{-2pt}% 
\noindent{\color{cream}\rule[\figrulesep]{\columnwidth}{1.5pt}} }

\newcommand{\dblfigrule}{\vspace*{-1pt}% 
\noindent{\color{cream}\rule[-\figrulesep]{\textwidth}{1.5pt}} }

\makeatother
%%%END OF FIGURE SETUP%%%

%%%TITLE, AUTHORS AND ABSTRACT%%%
%\twocolumn[
  \begin{@twocolumnfalse}
{\includegraphics[height=55pt]{head_foot/RSC_LOGO_CMYK}}\\[1ex]
\includegraphics[width=19.5cm]{head_foot/header_bar2.png}}\par
\vspace{1em}
\sffamily
\begin{tabular}{m{4.5cm} p{13.5cm} }

\includegraphics{head_foot/DOI} & \noindent\LARGE{Electronic supplementary information for \bf{Metallic Bands in Chevron-Type Polyacenes}} \\%Article title goes here instead of the text "This is the title"
\vspace{0.3cm} & \vspace{0.3cm} \\

 & \noindent\large{Mohammed A. Kher-Elden,\textit{$^{a}$} Ignacio Piquero-Zulaica,\textit{$^{b}$} Kamel  M. Abd El-Aziz,\textit{$^{a}$} J. Enrique Ortega,\textit{$^{c,d,e}$} and Zakaria M. Abd El-Fattah$^{\ast}${$^{a}$}} \\%Author names go here instead of "Full name", etc.


\end{tabular}
\vspace{0.1cm}
\center{\textit{$^{a}$~Physics Department, Faculty of Science, Al-Azhar University, Nasr City, 11884 Cairo, Egypt.}

\textit{$^{b}$~Physik Department E20, Technische Universit{\"a}t M{\"u}nchen, 85748 Garching, Germany.}

\textit{$^{c}$~Centro de F{\'{\i}}sica de Materiales
	CFM/MPC (CSIC-UPV/EHU),  20018 Donostia-San Sebasti\'an, Spain.}
	
\textit{$^{d}$~Donostia International Physics Center, 20018 Donostia-San Sebastian, Spain.}

\textit{$^{e}$~Departamento de Física Aplicada I, Universidad del País Vasco, San Sebasti\'an, Spain.}}

\vspace{0.2cm}

\center{\textit{$^{{\ast}}$~Corresponding author: z.m.abdelfattah@azhar.edu.eg, zakaria.eldegwy@gmail.com }


 \end{@twocolumnfalse} \vspace{0.6cm}

%%%END OF TITLE, AUTHORS AND ABSTRACT%%%

%%%FONT SETUP - please do not change any commands within this section
\renewcommand*\rmdefault{bch}\normalfont\upshape
\rmfamily
\section*{}
\vspace{-1cm}


%%%FOOTNOTES%%%


%additional addresses can be cited as above using the lower-case letters, c, d, e... If all authors are from the same address, no letter is required


%%%END OF FOOTNOTES%%%

% math constants
\def\ii{{\rm i}}  \def\ee{{\rm e}}
% spatial and momentum coordinates, etc.
\def\rb{{\bf r}}  \def\Rb{{\bf R}}  \def\ub{{\bf u}}  \def\vb{{\bf v}}
\def\xx{\hat{\bf x}}  \def\yy{\hat{\bf y}}  \def\zz{\hat{\bf z}}  \def\nn{\hat{\bf n}}
\def\kb{{\bf k}}  \def\kpar{k_\parallel}  \def\kparb{{\bf k}_\parallel}
\def\Qb{{\bf Q}}  \def\Gb{{\bf G}}  \def\gb{{\bf g}}
% physical constants
\def\me{m_{\rm e}}  \def\kB{{k_{\rm B}}}
% EM fields, dipoles, etc.
\def\Eb{{\bf E}}  \def\Bb{{\bf B}}  \def\Ab{{\bf A}}
\def\pb{{\bf p}}  \def\jb{{\bf j}}
\def\rp{r_{\rm p}}  \def\rs{r_{\rm s}}
% solid-state, Fermi energy, etc.
\def\vF{v_{\rm F}}  \def\kF{{k_{\rm F}}}  \def\EF{{E_{\rm F}}}
% plasmons
\def\lamp{\lambda_{\rm p}}  \def\Qp{Q_{\rm p}}  \def\Lp{L_{\rm p}}  \def\kp{k_{\rm p}}  \def\wp{\omega_{\rm p}}
%\newcommand{\deg}{$^{\circ}$}
%\newcommand{\deg}{$^{\circ}$}


%%%MAIN TEXT%%%%


\section{\bf{Band Structure of 6P Molecule from EPWE and Quantized  3-AGNR}}

\begin{figure} [H]
	\centering
	\includegraphics[width=0.78\columnwidth]{Fig_S1.pdf}
	\caption{\textbf{p-Sexiphenyl vs. 3-AGNR:} (A) EPWE calculated band structure for 6P molecule, namely $p$-Sexiphenyl. (B) EPWE calculated band structure for  $n$-poly(para-phenylene) or 3-AGNR (grey). The molecular levels (blue) are obtained by slicing the 3-AGNR band structure at the momenta marked by green dashed lines [$\pi$/$(n+1)$$d$], where $n$ = 6 is the  number of fused phenyl rings and $d$ is the periodicity along 3-AGNR axis (3$\times$1.42 ~\AA). 
	}
	\label{Figure_S1}
\end{figure}

\section{\bf{Density of States for Metallic Oligoacenes}}

\begin{figure} [H]
	\centering
	\includegraphics[width=0.73\columnwidth]{Fig_S2_New.pdf}
	\caption{\textbf{Density of States for 9A Molecule and 2-ZGNR:} LDOS for the 9A molecule, i.e., oligoacenes of $n$ = 9,  showing the typical HOMOs (green) and LUMOs (blue) in addition to  the emerging metallic ZPE state (red). The grey area denotes the DOS of the  infinite polyacene polymer, i.e., the 2-ZGNR, with the typical $U$-shape LDOS near the Fermi energy \cite{Correa2019}. The inset presents 2D-LDOS map, taken at the ZPE, showing the delocalization of the ZPE state at the outer edges of the 9A molecule with intensity that decays from its maximum at the molecular center towards the ends in agreement with DFT calculations \cite{Nonacene16}. 
	}
	\label{Figure_S2}
\end{figure}

\section{\bf{EPWE vs. EBEM Comparison and the Gap Size Oscillation in Oligoacenes}}

\begin{figure} [H]
	\centering
	\includegraphics[width=0.835\columnwidth]{Fig_S3_New.pdf}
	\caption{\textbf{EPWE vs. EBEM:} . (A,B) The HOMO-LUMO separation ($E_g$) calculated within  EPWE (red) and EBEM (blue) approaches for $n$-oligo-phenylenes ($n$P) and $n$-oligoacenes ($n$A) molecules as a function of the molecular length ($n$ being the number of fused phenyl rings).  The grey curves in (A) and (B) correspond to $E_g$ obtained by slicing the band structures of 2-ZGNR and 3-AGNR, respectively, at the momenta given by $\pi$/$(n+1)$$d$. The  overall agreement between the extended EPWE and  finite EBEM calculations is remarkable, while the gap size oscillation in (B)  agrees with DFT calculations \cite{GapZ2014,GapZ2019}. 
	}
	\label{Figure_S3}
\end{figure}


\section{\bf{Semiconducting Zigzag and Chevron Polymers}}
\begin{figure} [H]
	\centering
	\includegraphics[width=1\columnwidth]{Fig_S4.pdf}
	\caption{\textbf{Semiconducting Polymers:} EPWE calculated band structures for the zigzag and chevron 4P polymers  (A and B) and for the zigzag 4A polymer (C), where all polymers are semiconductors. The band gap for the zigzag 4P polymer (A) is $\sim$ 2.5 eV in agreement with DFT calculations \cite{PPP2018}.  
	}
	\label{Figure_S4}
\end{figure}


\balance
%If notes are included in your references you can change the title from 'References' to 'Notes and references' using the following command:
%\renewcommand\refname{Notes and references}

%%%REFERENCES%%%
\bibliography{Molecules_SI} %You need to replace "rsc" on this line with the name of your .bib file
\bibliographystyle{rsc} %the RSC's .bst file

\end{document}
