# Supplementary material for: Metallic bands in chevron-type polyacenes
Source: RSC Adv. 2020 Sep 14;10(56):33844–50. doi: 10.1039/d0ra06007k (PMC9528856; doi:10.1039/d0ra06007k)
Supplement: RA-010-D0RA06007K-s002 [file RA-010-D0RA06007K-s002.zip › SI/Molecules_SI.out]

\BOOKMARK [1][-]{section.1}{Band Structure of 6P Molecule from EPWE and Quantized 3-AGNR}{}% 1
\BOOKMARK [1][-]{section.2}{Density of States for Metallic Oligoacenes}{}% 2
\BOOKMARK [1][-]{section.3}{EPWE vs. EBEM Comparison and the Gap Size Oscillation in Oligoacenes}{}% 3
\BOOKMARK [1][-]{section.4}{Semiconducting Zigzag and Chevron Polymers}{}% 4
