# Supplementary material for: Metallic bands in chevron-type polyacenes
Source: RSC Adv. 2020 Sep 14;10(56):33844–50. doi: 10.1039/d0ra06007k (PMC9528856; doi:10.1039/d0ra06007k)
Supplement: RA-010-D0RA06007K-s002 [file RA-010-D0RA06007K-s002.zip › SI/Molecules_SI.bbl]

\providecommand{\latin}[1]{#1}
\makeatletter
\providecommand{\doi}
  {\begingroup\let\do\@makeother\dospecials
  \catcode`\{=1 \catcode`\}=2 \doi@aux}
\providecommand{\doi@aux}[1]{\endgroup\texttt{#1}}
\makeatother
\providecommand*\mcitethebibliography{\thebibliography}
\csname @ifundefined\endcsname{endmcitethebibliography}
  {\let\endmcitethebibliography\endthebibliography}{}
\begin{mcitethebibliography}{6}
\providecommand*\natexlab[1]{#1}
\providecommand*\mciteSetBstSublistMode[1]{}
\providecommand*\mciteSetBstMaxWidthForm[2]{}
\providecommand*\mciteBstWouldAddEndPuncttrue
  {\def\EndOfBibitem{\unskip.}}
\providecommand*\mciteBstWouldAddEndPunctfalse
  {\let\EndOfBibitem\relax}
\providecommand*\mciteSetBstMidEndSepPunct[3]{}
\providecommand*\mciteSetBstSublistLabelBeginEnd[3]{}
\providecommand*\EndOfBibitem{}
\mciteSetBstSublistMode{f}
\mciteSetBstMaxWidthForm{subitem}{(\alph{mcitesubitemcount})}
\mciteSetBstSublistLabelBeginEnd
  {\mcitemaxwidthsubitemform\space}
  {\relax}
  {\relax}

\bibitem[Correa \latin{et~al.}(2018)Correa, Pezo, and Figueira]{Correa2019}
Correa,~J.~H.; Pezo,~A.; Figueira,~M.~S. Braiding of edge states in narrow
  zigzag graphene nanoribbons: Effects of third-neighbor hopping on transport
  and magnetic properties. \emph{Phys. Rev. B} \textbf{2018}, \emph{98},
  045419\relax
\mciteBstWouldAddEndPuncttrue
\mciteSetBstMidEndSepPunct{\mcitedefaultmidpunct}
{\mcitedefaultendpunct}{\mcitedefaultseppunct}\relax
\EndOfBibitem
\bibitem[Huang \latin{et~al.}(2016)Huang, Phan, Herng, Hu, Zeng, Dong, Das,
  Shen, Ding, Casanova, and Wu]{Nonacene16}
Huang,~R.; Phan,~H.; Herng,~T.~S.; Hu,~P.; Zeng,~W.; Dong,~S.-q.; Das,~S.;
  Shen,~Y.; Ding,~J.; Casanova,~D.; Wu,~J. Higher Order π-Conjugated
  Polycyclic Hydrocarbons with Open-Shell Singlet Ground State: Nonazethrene
  versus Nonacene. \emph{Journal of the American Chemical Society}
  \textbf{2016}, \emph{138}, 10323--10330\relax
\mciteBstWouldAddEndPuncttrue
\mciteSetBstMidEndSepPunct{\mcitedefaultmidpunct}
{\mcitedefaultendpunct}{\mcitedefaultseppunct}\relax
\EndOfBibitem
\bibitem[Korytár \latin{et~al.}(2014)Korytár, Xenioti, Schmitteckert,
  Alouani, and Evers]{GapZ2014}
Korytár,~R.; Xenioti,~D.; Schmitteckert,~P.; Alouani,~M.; Evers,~F. Signature
  of the Dirac cone in the properties of linear oligoacenes. \emph{Nature
  Communications} \textbf{2014}, \emph{5}, 5000\relax
\mciteBstWouldAddEndPuncttrue
\mciteSetBstMidEndSepPunct{\mcitedefaultmidpunct}
{\mcitedefaultendpunct}{\mcitedefaultseppunct}\relax
\EndOfBibitem
\bibitem[van Setten \latin{et~al.}(2019)van Setten, Xenioti, Alouani, Evers,
  and Korytár]{GapZ2019}
van Setten,~M.~J.; Xenioti,~D.; Alouani,~M.; Evers,~F.; Korytár,~R.
  Incommensurate Quantum Size Oscillations of Oligoacene Wires Adsorbed on
  Au(111). \emph{The Journal of Physical Chemistry C} \textbf{2019},
  \emph{123}, 8902--8907\relax
\mciteBstWouldAddEndPuncttrue
\mciteSetBstMidEndSepPunct{\mcitedefaultmidpunct}
{\mcitedefaultendpunct}{\mcitedefaultseppunct}\relax
\EndOfBibitem
\bibitem[Piquero-Zulaica \latin{et~al.}(2018)Piquero-Zulaica, Garcia-Lekue,
  Colazzo, Krug, Mohammed, Abd El-Fattah, Gottfried, de~Oteyza, Ortega, and
  Lobo-Checa]{PPP2018}
Piquero-Zulaica,~I.; Garcia-Lekue,~A.; Colazzo,~L.; Krug,~C.~K.; Mohammed,~M.
  S.~G.; Abd El-Fattah,~Z.~M.; Gottfried,~J.~M.; de~Oteyza,~D.~G.;
  Ortega,~J.~E.; Lobo-Checa,~J. Electronic Structure Tunability by Periodic
  meta-Ligand Spacing in One-Dimensional Organic Semiconductors. \emph{ACS
  Nano} \textbf{2018}, \emph{12}, 10537--10544\relax
\mciteBstWouldAddEndPuncttrue
\mciteSetBstMidEndSepPunct{\mcitedefaultmidpunct}
{\mcitedefaultendpunct}{\mcitedefaultseppunct}\relax
\EndOfBibitem
\end{mcitethebibliography}
